# Supplementary material for: Probability of sepsis after infection consultations in primary care in the United Kingdom in 2002–2017: Population-based cohort study and decision analytic model
Source: PLoS Med. 2020 Jul 23;17(7):e1003202. doi: 10.1371/journal.pmed.1003202 (PMC7377386; doi:10.1371/journal.pmed.1003202)
Supplement: S1 Table — (XLSX) [file pmed.1003202.s002.xlsx]

## Sheet: SepsisCodes
medcode	readcode	readterm
106405	1JN0.00	Suspected sepsis
18809	A021.00	Salmonella septicaemia
104474	A023.00	Salmonella sepsis
52014	A270100	Listeria septicaemia
105408	A270600	Sepsis due to Listeria monocytogenes
105198	A270611	Listerial sepsis
99888	A271100	Erysipelothrix septicaemia
885	A38..00	Septicaemia
15229	A380.00	Streptococcal septicaemia
29950	A380000	Septicaemia due to streptococcus, group A
10978	A380100	Septicaemia due to streptococcus, group B
25895	A380300	Septicaemia due to streptococcus pneumoniae
12578	A380400	Septicaemia due to enterococcus
16104	A381.00	Staphylococcal septicaemia
30102	A381000	Septicaemia due to Staphylococcus aureus
42825	A381100	Septicaemia due to coagulase-negative staphylococcus
7787	A382.00	Pneumococcal septicaemia
31706	A383.00	Septicaemia due to anaerobes
35232	A384.00	Septicaemia due to other gram negative organisms
31517	A384000	Gram negative septicaemia NOS
28610	A384100	Haemophilus influenzae septicaemia
10872	A384200	Escherichia coli septicaemia
23991	A384211	E.coli septicaemia
12400	A384300	Pseudomonas septicaemia
54534	A384400	Serratia septicaemia
72876	A384z00	Other gram negative septicaemia NOS
53182	A38y.00	Other specified septicaemias
33765	A38z.00	Septicaemia NOS
2136	A38z.11	Sepsis
111878	A396.11	Actinomycotic sepsis
68400	A39y.00	Other specified actinomycosis
99592	A3A0000	Gas gangrene caused by clostridium histolyticum
105609	A3A0100	Gas gangrene caused by clostridium oedematiens
105581	A3A0B00	Gas gangrene-hand
99616	A3A0E00	Gas gangrene-leg
104028	A3C..00	Sepsis
105423	A3C0.00	Sepsis due to Streptococcus
104731	A3C0000	Sepsis due to Streptococcus group A
104189	A3C0100	Sepsis due to Streptococcus group B
104315	A3C0300	Sepsis due to Streptococcus pneumoniae
104900	A3C0y00	Other streptococcal sepsis
105716	A3C0z00	Streptococcal sepsis, unspecified
104577	A3C1.00	Sepsis due to Staphylococcus
104492	A3C1000	Sepsis due to Staphylococcus aureus
110263	A3C1y00	Sepsis due to other specified staphylococcus
110225	A3C1z00	Sepsis due to staphylococcus NOS
105102	A3C2.00	Sepsis due to anaerobic bacteria
104633	A3C2.11	Sepsis due to anaerobes
105075	A3C3.00	Sepsis due to Gram negative bacteria
108045	A3C3.11	Sepsis due to Gram negative organisms
112393	A3C3000	Sepsis due to Haemophilus influenzae
105053	A3C3y00	Sepsis due to other Gram negative organisms
104150	A3Cy.00	Other specified sepsis
104260	A3Cz.00	Sepsis NOS
5104	A98yz12	Gonococcal septicaemia
33717	AB2y300	Candidal septicaemia
104238	AB2y500	Candidal sepsis
106009	AB2y511	Sepsis due to Candida
104141	K190600	Urosepsis
40258	L040011	Spontaneous abortion with sepsis
20152	L090y00	Sepsis NOS following abortion/ectopic/molar pregnancy
103105	L293.00	Septicaemia during labour
93644	L293100	Septicaemia during labour - delivered
97485	L403000	Puerperal septicaemia unspecified
109570	L403100	Puerperal septicaemia - delivered with postnatal comp
55689	Q407500	Neonatal candida septicaemia
95112	Q407511	Neonatal monilial septicaemia
39691	Q40A000	Sepsis of newborn due to Staphylococcus aureus
56336	Q40A100	Sepsis of newborn due to Escherichia coli
110079	Q40A200	Sepsis of newborn due to anaerobes
47693	Q40W.00	Sepsis of newborn due to other+unspecified streptococci
55606	Q40y011	Congenital sepsis NOS
99123	Q40y012	Congenital septicaemia
98669	Qyu4100	[X]Sepsis/newborn due to other+unspecified staphylococcus
93976	Qyu4200	[X]Other bacterial sepsis of newborn
98366	Qyu4800	[X]Sepsis of newborn due to other+unspecified streptococci
46104	R055200	[D]Endotoxic shock
