# Supplementary material for: Probability of sepsis after infection consultations in primary care in the United Kingdom in 2002–2017: Population-based cohort study and decision analytic model
Source: PLoS Med. 2020 Jul 23;17(7):e1003202. doi: 10.1371/journal.pmed.1003202 (PMC7377386; doi:10.1371/journal.pmed.1003202)
Supplement: S2 Table — (XLSX) [file pmed.1003202.s003.xlsx]

## Sheet: CommonInfections
medcode	readcode	readterm	MainType
8950	1656	Feverish cold	RTI
4931	1712	Dry cough	RTI
7706	1713	Productive cough -clear sputum	RTI
7773	1714	Productive cough -green sputum	RTI
7708	1715	Productive cough-yellow sputum	RTI
1234	1716	Productive cough NOS	RTI
3645	1716.11	Coughing up phlegm	RTI
3068	1717	Night cough present	RTI
292	1719	Chesty cough	RTI
1025	1719.11	Bronchial cough	RTI
3711	14B2.00	H/O: pneumonia	RTI
4519	14B3.11	H/O: bronchitis	RTI
99762	14B9.00	History of acute lower respiratory tract infection	RTI
8980	16L..00	Influenza-like symptoms	RTI
92	171..00	Cough	RTI
1273	171..11	C/O - cough	RTI
1612	171A.00	Chronic cough	RTI
3628	171B.00	Persistent cough	RTI
4070	171C.00	Morning cough	RTI
29318	171D.00	Evening cough	RTI
43795	171E.00	Unexplained cough	RTI
18907	171F.00	Cough with fever	RTI
26211	171G.00	Bovine cough	RTI
22318	171H.00	Difficulty in coughing up sputum	RTI
19470	171J.00	Reflux cough	RTI
90332	171K.00	Barking cough	RTI
7707	171Z.00	Cough symptom NOS	RTI
4836	173B.00	Nocturnal cough / wheeze	RTI
5813	1C3..00	Earache symptoms	RTI
24174	1c3..00		RTI
5831	1C32.00	Unilateral earache	RTI
6657	1C33.00	Bilateral earache	RTI
16508	1C3Z.00	Earache symptom NOS	RTI
5755	1C9..00	Sore throat symptom	RTI
404	1C9..11	Throat soreness	RTI
5553	1C92.00	Has a sore throat	RTI
12489	1C93.00	Persistent sore throat	RTI
15287	1C9Z.00	Sore throat symptom NOS	RTI
386	1CB3.00	Throat pain	RTI
7366	1CB3.11	Pain in throat	RTI
7579	1J4..00	Suspected UTI	UTI
7266	2DB6.00	O/E - follicular tonsillitis	RTI
24788	2DC2.00	O/E - granular pharyngitis	RTI
14931	2DC3.00	Inflamed throat	RTI
58896	A022200	Salmonella pneumonia	RTI
54777	A34..00	Streptococcal sore throat and scarlatina	RTI
1765	A340.00	Streptococcal sore throat	RTI
16718	A340100	Streptococcal laryngitis	RTI
4902	A340200	Streptococcal pharyngitis	RTI
8496	A340300	Streptococcal tonsillitis	RTI
16217	A340z00	Streptococcal sore throat NOS	RTI
16184	A34z.00	Streptococcal sore throat with scarlatina NOS	RTI
25895	A380300	Septicaemia due to streptococcus pneumoniae	RTI
58538	A383000	Fusobacterial necrotising tonsillitis	RTI
104315	A3C0300	Sepsis due to Streptococcus pneumoniae	RTI
47973	A54x400	Herpes simplex pneumonia	RTI
32172	A551.00	Postmeasles pneumonia	RTI
5903	A552.00	Postmeasles otitis media	RTI
50408	A730.00	Ornithosis with pneumonia	RTI
27641	A789300	HIV disease resulting in Pneumocystis carinii pneumonia	RTI
104717	A789311	HIV disease resulting in Pneumocystis jirovecii pneumonia	RTI
31536	AA12.00	Vincent's pharyngitis	RTI
16067	AA1z.11	Vincent's laryngitis	RTI
16954	AA1z.12	Vincent's tonsillitis	RTI
53708	AA25.11	Rhinopharyngitis mutilans	RTI
40299	AB24.11	Pneumonia - candidal	RTI
101507	AB40500	Histoplasma capsulatum with pneumonia	RTI
101292	AB41500	Histoplasma duboisii with pneumonia	RTI
106031	AyuK900	[X]Mycoplasma pneumoniae [PPLO]cause/dis classifd/oth chaptr	RTI
96583	AyuKA00	[X]Klebsiella pneumoniae/cause/disease classifd/oth chapters	RTI
72193	F00y400	Meningitis due to klebsiella pneumoniae	RTI
5577	F51..00	Nonsuppurative otitis media + eustachian tube disorders	RTI
5887	F510.00	Acute non suppurative otitis media	RTI
18371	F510000	Acute otitis media with effusion	RTI
5148	F510011	Acute secretory otitis media	RTI
7730	F510100	Acute serous otitis media	RTI
21012	F510200	Acute mucoid otitis media	RTI
15973	F510300	Acute sanguinous otitis media	RTI
20374	F510z00	Acute nonsuppurative otitis media NOS	RTI
17772	F514.00	Unspecified nonsuppurative otitis media	RTI
5102	F514100	Serous otitis media NOS	RTI
5390	F514200	Catarrhal otitis media NOS	RTI
21749	F514300	Mucoid otitis media NOS	RTI
21725	F514z00	Nonsuppurative otitis media NOS	RTI
1474	F52..00	Suppurative and unspecified otitis media	RTI
2137	F520.00	Acute suppurative otitis media	RTI
10781	F520000	Acute suppurative otitis media tympanic membrane intact	RTI
20669	F520100	Acute suppurative otitis media tympanic membrane ruptured	RTI
61497	F520300	Acute suppurative otitis media due to disease EC	RTI
20372	F520z00	Acute suppurative otitis media NOS	RTI
15568	F524.00	Purulent otitis media NOS	RTI
20871	F524000	Bilateral suppurative otitis media	RTI
9973	F525.00	Recurrent acute otitis media	RTI
3694	F526.00	Acute left otitis media	RTI
4348	F527.00	Acute right otitis media	RTI
1134	F528.00	Acute bilateral otitis media	RTI
267	F52z.00	Otitis media NOS	RTI
1513	F52z.11	Infection ear	RTI
373	F540.00	Acute myringitis without otitis media	RTI
34013	F540z00	Acute myringitis NOS	RTI
99403	FyuP000	[X]Other acute nonsuppurative otitis media	RTI
53734	FyuP200	[X]Other chronic suppurative otitis media	RTI
98656	FyuP300	[X]Otitis media in bacterial diseases classified elsewhere	RTI
72916	FyuP400	[X]Otitis media in viral diseases classified elsewhere	RTI
72914	FyuP500	[X]Otitis media in other diseases classified elsewhere	RTI
8025	H0...00	Acute respiratory infections	RTI
3260	H00..00	Acute nasopharyngitis	RTI
368	H00..11	Common cold	RTI
1246	H00..12	Coryza - acute	RTI
6620	H00..13	Febrile cold	RTI
896	H00..14	Nasal catarrh - acute	RTI
9093	H00..15	Pyrexial cold	RTI
3821	H00..16	Rhinitis - acute	RTI
980	H01..00	Acute sinusitis	RTI
243	H01..11	Sinusitis	RTI
7021	H010.00	Acute maxillary sinusitis	RTI
18555	H010.11	Antritis - acute	RTI
8213	H011.00	Acute frontal sinusitis	RTI
15724	H012.00	Acute ethmoidal sinusitis	RTI
38816	H013.00	Acute sphenoidal sinusitis	RTI
94218	H014.00	Acute rhinosinusitis	RTI
29696	H01y.00	Other acute sinusitis	RTI
19284	H01y000	Acute pansinusitis	RTI
60733	H01yz00	Other acute sinusitis NOS	RTI
33664	H01z.00	Acute sinusitis NOS	RTI
893	H02..00	Acute pharyngitis	RTI
6014	H02..11	Sore throat NOS	RTI
6466	H02..12	Viral sore throat NOS	RTI
310	H02..13	Throat infection - pharyngitis	RTI
36219	H020.00	Acute gangrenous pharyngitis	RTI
24708	H021.00	Acute phlegmonous pharyngitis	RTI
21486	H022.00	Acute ulcerative pharyngitis	RTI
17899	H023.00	Acute bacterial pharyngitis	RTI
92428	H023000	Acute pneumococcal pharyngitis	RTI
29589	H023100	Acute staphylococcal pharyngitis	RTI
53395	H023z00	Acute bacterial pharyngitis NOS	RTI
4868	H024.00	Acute viral pharyngitis	RTI
407	H02z.00	Acute pharyngitis NOS	RTI
138	H03..00	Acute tonsillitis	RTI
11499	H03..11	Throat infection - tonsillitis	RTI
2125	H03..12	Tonsillitis	RTI
12010	H030.00	Acute erythematous tonsillitis	RTI
4061	H031.00	Acute follicular tonsillitis	RTI
8452	H032.00	Acute ulcerative tonsillitis	RTI
37409	H033.00	Acute catarrhal tonsillitis	RTI
59986	H034.00	Acute gangrenous tonsillitis	RTI
10156	H035.00	Acute bacterial tonsillitis	RTI
58188	H035000	Acute pneumococcal tonsillitis	RTI
64973	H035100	Acute staphylococcal tonsillitis	RTI
15970	H035z00	Acute bacterial tonsillitis NOS	RTI
9357	H036.00	Acute viral tonsillitis	RTI
1747	H037.00	Recurrent acute tonsillitis	RTI
20104	H03z.00	Acute tonsillitis NOS	RTI
41324	H04..00	Acute laryngitis and tracheitis	RTI
142	H040.00	Acute laryngitis	RTI
26038	H040000	Acute oedematous laryngitis	RTI
62885	H040100	Acute ulcerative laryngitis	RTI
10765	H040200	Acute catarrhal laryngitis	RTI
31501	H040300	Acute phlegmonous laryngitis	RTI
43317	H040400	Acute haemophilus influenzae laryngitis	RTI
51562	H040600	Acute suppurative laryngitis	RTI
5115	H040w00	Acute viral laryngitis unspecified	RTI
52756	H040x00	Acute bacterial laryngitis unspecified	RTI
22720	H040z00	Acute laryngitis NOS	RTI
1257	H041.00	Acute tracheitis	RTI
12476	H041000	Acute tracheitis without obstruction	RTI
68867	H041100	Acute tracheitis with obstruction	RTI
16313	H041z00	Acute tracheitis NOS	RTI
10087	H042.00	Acute laryngotracheitis	RTI
1285	H042.11	Laryngotracheitis	RTI
25259	H042000	Acute laryngotracheitis without obstruction	RTI
69898	H042100	Acute laryngotracheitis with obstruction	RTI
24471	H042z00	Acute laryngotracheitis NOS	RTI
10641	H043.00	Acute epiglottitis (non strep)	RTI
69489	H043.11	Viral epiglottitis	RTI
65650	H043000	Acute epiglottitis without obstruction	RTI
48669	H043100	Acute epiglottitis with obstruction	RTI
38128	H043200	Acute obstructive laryngitis	RTI
19431	H043211	Croup	RTI
892	H043z00	Acute epiglottitis NOS	RTI
1142	H044.00	Croup	RTI
16120	H04z.00	Acute laryngitis and tracheitis NOS	RTI
26010	H05..00	Other acute upper respiratory infections	RTI
18908	H050.00	Acute laryngopharyngitis	RTI
6294	H051.00	Acute upper respiratory tract infection	RTI
21415	H052.00	Pharyngotracheitis	RTI
10093	H053.00	Tracheopharyngitis	RTI
4221	H054.00	Recurrent upper respiratory tract infection	RTI
4718	H055.00	Pharyngolaryngitis	RTI
15628	H05y.00	Other upper respiratory infections of multiple sites	RTI
76	H05z.00	Upper respiratory infection NOS	RTI
2637	H05z.11	Upper respiratory tract infection NOS	RTI
6421	H05z.12	Viral upper respiratory tract infection NOS	RTI
29669	H06..00	Acute bronchitis and bronchiolitis	RTI
312	H060.00	Acute bronchitis	RTI
5978	H060.11	Acute wheezy bronchitis	RTI
50396	H060000	Acute fibrinous bronchitis	RTI
101775	H060100	Acute membranous bronchitis	RTI
71370	H060200	Acute pseudomembranous bronchitis	RTI
11072	H060300	Acute purulent bronchitis	RTI
21145	H060400	Acute croupous bronchitis	RTI
11101	H060500	Acute tracheobronchitis	RTI
9043	H060600	Acute pneumococcal bronchitis	RTI
43362	H060700	Acute streptococcal bronchitis	RTI
21492	H060800	Acute haemophilus influenzae bronchitis	RTI
49794	H060900	Acute neisseria catarrhalis bronchitis	RTI
31886	H060A00	Acute bronchitis due to mycoplasma pneumoniae	RTI
93153	H060B00	Acute bronchitis due to coxsackievirus	RTI
29273	H060C00	Acute bronchitis due to parainfluenza virus	RTI
48593	H060D00	Acute bronchitis due to respiratory syncytial virus	RTI
64890	H060E00	Acute bronchitis due to rhinovirus	RTI
65916	H060F00	Acute bronchitis due to echovirus	RTI
55391	H060v00	Subacute bronchitis unspecified	RTI
1382	H060w00	Acute viral bronchitis unspecified	RTI
24800	H060x00	Acute bacterial bronchitis unspecified	RTI
20198	H060z00	Acute bronchitis NOS	RTI
1019	H061.00	Acute bronchiolitis	RTI
54533	H061000	Acute capillary bronchiolitis	RTI
41589	H061100	Acute obliterating bronchiolitis	RTI
17185	H061200	Acute bronchiolitis with bronchospasm	RTI
69192	H061300	Acute exudative bronchiolitis	RTI
18451	H061500	Acute bronchiolitis due to respiratory syncytial virus	RTI
66228	H061600	Acute bronchiolitis due to other specified organisms	RTI
17917	H061z00	Acute bronchiolitis NOS	RTI
6124	H062.00	Acute lower respiratory tract infection	RTI
41137	H06z.00	Acute bronchitis or bronchiolitis NOS	RTI
2581	H06z000	Chest infection NOS	RTI
68	H06z011	Chest infection	RTI
293	H06z111	Respiratory tract infection	RTI
37447	H06z112	Acute lower respiratory tract infection	RTI
4899	H06z200	Recurrent chest infection	RTI
2476	H07..00	Chest cold	RTI
23640	H0y..00	Other specified acute respiratory infections	RTI
21113	H0z..00	Acute respiratory infection NOS	RTI
38879	H121100	Atrophic pharyngitis	RTI
21562	H121200	Granular pharyngitis	RTI
15794	H121300	Hypertrophic pharyngitis	RTI
56361	H121400	Pharyngitis keratosa	RTI
3624	H130.12	Maxillary sinusitis	RTI
2984	H131.11	Frontal sinusitis	RTI
17173	H135.00	Recurrent sinusitis	RTI
2233	H13y100	Pansinusitis	RTI
35249	H14y600	Lingular tonsillitis	RTI
10086	H2...00	Pneumonia and influenza	RTI
5202	H20..00	Viral pneumonia	RTI
9389	H20..11	Chest infection - viral pneumonia	RTI
67836	H200.00	Pneumonia due to adenovirus	RTI
31269	H201.00	Pneumonia due to respiratory syncytial virus	RTI
36675	H202.00	Pneumonia due to parainfluenza virus	RTI
106300	H203.00	Pneumonia due to human metapneumovirus	RTI
33478	H20y.00	Viral pneumonia NEC	RTI
46052	H20y000	Severe acute respiratory syndrome	RTI
14976	H20z.00	Viral pneumonia NOS	RTI
1849	H21..00	Lobar (pneumococcal) pneumonia	RTI
29166	H21..11	Chest infection - pneumococcal pneumonia	RTI
28634	H22..00	Other bacterial pneumonia	RTI
22795	H22..11	Chest infection - other bacterial pneumonia	RTI
23546	H220.00	Pneumonia due to klebsiella pneumoniae	RTI
30591	H221.00	Pneumonia due to pseudomonas	RTI
37881	H222.00	Pneumonia due to haemophilus influenzae	RTI
48804	H222.11	Pneumonia due to haemophilus influenzae	RTI
12423	H223.00	Pneumonia due to streptococcus	RTI
63858	H223000	Pneumonia due to streptococcus, group B	RTI
5612	H224.00	Pneumonia due to staphylococcus	RTI
50867	H22y.00	Pneumonia due to other specified bacteria	RTI
65419	H22y000	Pneumonia due to escherichia coli	RTI
60299	H22y011	E.coli pneumonia	RTI
45425	H22y100	Pneumonia due to proteus	RTI
12061	H22y200	Pneumonia - Legionella	RTI
52384	H22yX00	Pneumonia due to other aerobic gram-negative bacteria	RTI
43884	H22yz00	Pneumonia due to bacteria NOS	RTI
23095	H22z.00	Bacterial pneumonia NOS	RTI
25694	H23..00	Pneumonia due to other specified organisms	RTI
30653	H23..11	Chest infection - pneumonia organism OS	RTI
60119	H230.00	Pneumonia due to Eaton's agent	RTI
1576	H231.00	Pneumonia due to mycoplasma pneumoniae	RTI
73735	H232.00	Pneumonia due to pleuropneumonia like organisms	RTI
17025	H233.00	Chlamydial pneumonia	RTI
34251	H23z.00	Pneumonia due to specified organism NOS	RTI
40498	H24..00	Pneumonia with infectious diseases EC	RTI
24316	H24..11	Chest infection with infectious disease EC	RTI
41034	H240.00	Pneumonia with measles	RTI
43286	H241.00	Pneumonia with cytomegalic inclusion disease	RTI
62623	H242.00	Pneumonia with ornithosis	RTI
30437	H243.00	Pneumonia with whooping cough	RTI
35082	H243.11	Pneumonia with pertussis	RTI
106908	H244.00	Pneumonia with tularaemia	RTI
34274	H246.00	Pneumonia with aspergillosis	RTI
52071	H247000	Pneumonia with candidiasis	RTI
103404	H247100	Pneumonia with coccidioidomycosis	RTI
53969	H247z00	Pneumonia with systemic mycosis NOS	RTI
69782	H24y.00	Pneumonia with other infectious diseases EC	RTI
61623	H24y000	Pneumonia with actinomycosis	RTI
67901	H24y100	Pneumonia with nocardiasis	RTI
27519	H24y200	Pneumonia with pneumocystis carinii	RTI
60482	H24y300	Pneumonia with Q-fever	RTI
72182	H24y400	Pneumonia with salmonellosis	RTI
98782	H24y500	Pneumonia with toxoplasmosis	RTI
49398	H24y600	Pneumonia with typhoid fever	RTI
23726	H24y700	Pneumonia with varicella	RTI
70559	H24yz00	Pneumonia with other infectious diseases EC NOS	RTI
66362	H24z.00	Pneumonia with infectious diseases EC NOS	RTI
886	H25..00	Bronchopneumonia due to unspecified organism	RTI
16287	H25..11	Chest infection - unspecified bronchopneumonia	RTI
572	H26..00	Pneumonia due to unspecified organism	RTI
19400	H26..11	Chest infection - pnemonia due to unspecified organism	RTI
9639	H260.00	Lobar pneumonia due to unspecified organism	RTI
8318	H260000	Lung consolidation	RTI
3683	H261.00	Basal pneumonia due to unspecified organism	RTI
34300	H262.00	Postoperative pneumonia	RTI
38065	H263.00	Pneumonitis, unspecified	RTI
556	H27..00	Influenza	RTI
15912	H270.00	Influenza with pneumonia	RTI
29457	H270.11	Chest infection - influenza with pneumonia	RTI
13573	H270000	Influenza with bronchopneumonia	RTI
62632	H270100	Influenza with pneumonia, influenza virus identified	RTI
35745	H270z00	Influenza with pneumonia NOS	RTI
43625	H271.00	Influenza with other respiratory manifestation	RTI
15774	H271000	Influenza with laryngitis	RTI
29617	H271100	Influenza with pharyngitis	RTI
23488	H271z00	Influenza with respiratory manifestations NOS	RTI
47472	H27y.00	Influenza with other manifestations	RTI
14791	H27y100	Influenza with gastrointestinal tract involvement	RTI
31363	H27yz00	Influenza with other manifestations NOS	RTI
16388	H27z.00	Influenza NOS	RTI
2157	H27z.11	Flu like illness	RTI
5947	H27z.12	Influenza like illness	RTI
5324	H28..00	Atypical pneumonia	RTI
94930	H29..00	Avian influenza	RTI
98129	H2A..00	Influenza due to Influenza A virus subtype H1N1	RTI
98102	H2A..11	Influenza A (H1N1) swine flu	RTI
104121	H2B..00	Community acquired pneumonia	RTI
104264	H2C..00	Hospital acquired pneumonia	RTI
11849	H2y..00	Other specified pneumonia or influenza	RTI
6094	H2z..00	Pneumonia or influenza NOS	RTI
148	H30..00	Bronchitis unspecified	RTI
17359	H30..11	Chest infection - unspecified bronchitis	RTI
3163	H300.00	Tracheobronchitis NOS	RTI
1934	H301.00	Laryngotracheobronchitis	RTI
3480	H30z.00	Bronchitis NOS	RTI
16717	H310100	Smokers' cough	RTI
101204	H470.11	Aspiration pneumonia	RTI
25054	H470312	Aspiration pneumonia due to vomit	RTI
41015	H471000	Lipoid pneumonia (exogenous)	RTI
57667	H530200	Gangrenous pneumonia	RTI
35189	H530300	Abscess of lung with pneumonia	RTI
23333	H540000	Hypostatic pneumonia	RTI
24356	H540100	Hypostatic bronchopneumonia	RTI
22835	H564.00	Bronchiolitis obliterans organising pneumonia	RTI
103475	H564.11	Cryptogenic organising pneumonia	RTI
61991	H56y000	Endogenous lipoid pneumonia	RTI
4910	H56y100	Interstitial pneumonia	RTI
64799	H571.00	Rheumatic pneumonia	RTI
53055	Hyu0.00	[X]Acute upper respiratory infections	RTI
97330	Hyu0000	[X]Other acute sinusitis	RTI
93964	Hyu0100	[X]Acute pharyngitis due to other specified organisms	RTI
73118	Hyu0200	[X]Acute tonsillitis due to other specified organisms	RTI
108022	Hyu0300	[X]Other acute upper respiratory infections/multiple sites	RTI
97936	Hyu0500	[X]Influenza+other manifestations,influenza virus identified	RTI
97605	Hyu0600	[X]Influenza+oth respiratory manifestatns,virus not identifd	RTI
97279	Hyu0700	[X]Influenza+other manifestations, virus not identified	RTI
52520	Hyu0800	[X]Other viral pneumonia	RTI
63763	Hyu0A00	[X]Other bacterial pneumonia	RTI
98381	Hyu0B00	[X]Pneumonia due to other specified infectious organisms	RTI
53947	Hyu0D00	[X]Pneumonia in viral diseases classified elsewhere	RTI
53753	Hyu0H00	[X]Other pneumonia, organism unspecified	RTI
66397	Hyu1.00	[X]Other acute lower respiratory infections	RTI
73100	Hyu1000	[X]Acute bronchitis due to other specified organisms	RTI
99214	Hyu1100	[X]Acute bronchiolitis due to other specified organisms	RTI
389	K15..00	Cystitis	UTI
15074	K150.00	Acute cystitis	UTI
11585	K151.00	Chronic interstitial cystitis	UTI
4897	K151000	Hunner's ulcer	UTI
54910	K151100	Panmural fibrosis of bladder	UTI
23776	K151200	Submucous cystitis	UTI
29460	K151z00	Chronic interstitial cystitis NOS	UTI
32787	K152.00	Other chronic cystitis	UTI
30068	K152000	Subacute cystitis	UTI
3469	K152y00	Chronic cystitis unspecified	UTI
11315	K152z00	Other chronic cystitis NOS	UTI
2409	K153.00	Trigonitis	UTI
11447	K153.11	Follicular cystitis	UTI
48154	K153000	Acute trigonitis	UTI
37351	K153100	Chronic trigonitis	UTI
2697	K153200	Urethrotrigonitis	UTI
30940	K153z00	Trigonitis NOS	UTI
93839	K154.00	Cystitis in diseases EC	UTI
49842	K154000	Cystitis in actinomycosis	UTI
97040	K154100	Cystitis in amoebiasis	UTI
32909	K154200	Cystitis in bilharziasis	UTI
68954	K154500	Cystitis in gonorrhoea	UTI
55168	K154600	Cystitis in moniliasis	UTI
44897	K154700	Cystitis in trichomoniasis	UTI
56771	K154800	Cystitis in tuberculosis	UTI
30964	K154z00	Cystitis in diseases EC NOS	UTI
1353	K155.00	Recurrent cystitis	UTI
10857	K15y.00	Other specified cystitis	UTI
22682	K15y000	Cystitis cystica	UTI
34652	K15y100	Irradiation cystitis	UTI
34645	K15y200	Abscess of bladder	UTI
31831	K15y300	Malakoplakia of bladder	UTI
34630	K15yz00	Other cystitis NOS	UTI
12484	K15z.00	Cystitis NOS	UTI
1289	K190.00	Urinary tract infection, site not specified	UTI
1572	K190.11	Recurrent urinary tract infection	UTI
4993	K190000	Bacteriuria, site not specified	UTI
10233	K190011	Asymptomatic bacteriuria	UTI
4453	K190100	Pyuria, site not specified	UTI
12570	K190200	Post operative urinary tract infection	UTI
10515	K190300	Recurrent urinary tract infection	UTI
2985	K190311	Recurrent UTI	UTI
2650	K190400	Chronic urinary tract infection	UTI
97002	K190500	Urinary tract infection	UTI
150	K190z00	Urinary tract infection, site not specified NOS	UTI
12159	K191.00	Urethral fistula	UTI
44863	K191100	Urethrorectal fistula	UTI
28847	K191z00	Urethral fistula NOS	UTI
10880	K19C.00	Other obstructive and reflux uropathy	UTI
4495	M0...00	Skin and subcutaneous tissue infections	Skin
641	M00..00	Carbuncle	Skin
34818	M000.00	Carbuncle of face	Skin
27814	M000000	Carbuncle of ear	Skin
94897	M000100	Carbuncle of face (excluding eye)	Skin
28339	M000200	Carbuncle of nasal septum	Skin
66950	M000300	Carbuncle of temple region	Skin
19320	M000z00	Carbuncle of face NOS	Skin
54003	M001.00	Carbuncle of neck	Skin
60174	M002.00	Carbuncle of trunk	Skin
62989	M002000	Carbuncle of chest wall	Skin
32096	M002100	Carbuncle of breast	Skin
57078	M002200	Carbuncle of back	Skin
46419	M002300	Carbuncle of abdominal wall	Skin
30967	M002400	Carbuncle of umbilicus	Skin
100306	M002500	Carbuncle of flank	Skin
33629	M002600	Carbuncle of groin	Skin
47895	M002700	Carbuncle of perineum	Skin
96369	M002z00	Carbuncle of trunk NOS	Skin
67139	M003.00	Carbuncle of upper arm and forearm	Skin
65836	M003000	Carbuncle of shoulder	Skin
27809	M003100	Carbuncle of axilla	Skin
66105	M003200	Carbuncle of upper arm	Skin
17179	M003300	Carbuncle of elbow	Skin
27754	M003400	Carbuncle of forearm	Skin
72102	M003z00	Carbuncle of upper arm and forearm NOS	Skin
54931	M004.00	Carbuncle of hand	Skin
60748	M004000	Carbuncle of wrist	Skin
15698	M004100	Carbuncle of thumb	Skin
44036	M004200	Carbuncle of finger	Skin
44565	M004z00	Carbuncle of hand NOS	Skin
35986	M005.00	Carbuncle of buttock	Skin
47671	M005000	Carbuncle of anus	Skin
55852	M005100	Carbuncle of gluteal region	Skin
36153	M005z00	Carbuncle of buttock NOS	Skin
45747	M006.00	Carbuncle of leg (excluding foot)	Skin
51251	M006000	Carbuncle of hip	Skin
35728	M006100	Carbuncle of thigh	Skin
73789	M006200	Carbuncle of knee	Skin
70382	M006300	Carbuncle of lower leg	Skin
103521	M006400	Carbuncle of ankle	Skin
92964	M006z00	Carbuncle of leg (excluding foot) NOS	Skin
50123	M007.00	Carbuncle of foot	Skin
21393	M007100	Carbuncle of heel	Skin
27861	M007200	Carbuncle of toe	Skin
62948	M007z00	Carbuncle of foot NOS	Skin
67068	M00y.00	Carbuncle of other specified site	Skin
97114	M00y000	Carbuncle of head (excluding face)	Skin
54142	M00yz00	Carbuncle of other specified site NOS	Skin
44596	M00z.00	Carbuncle NOS	Skin
1356	M01..00	Furuncle - boil	Skin
15192	M010.00	Boil of face	Skin
1255	M010000	Boil of ear	Skin
42516	M010100	Boil of face (excluding eye)	Skin
24128	M010200	Boil of nasal septum	Skin
49523	M010300	Boil of temple region	Skin
29338	M010400	Boil of external nose	Skin
15111	M010z00	Boil of face NOS	Skin
14987	M011.00	Boil of neck	Skin
16296	M012.00	Boil of trunk	Skin
15306	M012000	Boil of chest wall	Skin
14993	M012100	Boil of breast	Skin
15242	M012200	Boil of back	Skin
15332	M012300	Boil of abdominal wall	Skin
5835	M012400	Boil of umbilicus	Skin
28094	M012500	Boil of flank	Skin
14868	M012600	Boil of groin	Skin
20998	M012700	Boil of perineum	Skin
25079	M012z00	Boil of trunk NOS	Skin
48047	M013.00	Boil of upper arm and forearm	Skin
20012	M013000	Boil of shoulder	Skin
181	M013100	Boil of axilla	Skin
20036	M013200	Boil of upper arm	Skin
16687	M013300	Boil of elbow	Skin
20047	M013400	Boil of forearm	Skin
2440	M013z00	Boil of upper arm and forearm NOS	Skin
29307	M014.00	Boil of hand	Skin
16464	M014000	Boil of wrist	Skin
10281	M014100	Boil of thumb	Skin
16291	M014200	Boil of finger	Skin
20015	M014z00	Boil of hand NOS	Skin
15427	M015.00	Boil of buttock	Skin
29668	M015000	Boil of anus	Skin
18961	M015100	Boil of gluteal region	Skin
24016	M015z00	Boil of buttock NOS	Skin
27912	M016.00	Boil of leg (excluding foot)	Skin
27485	M016000	Boil of hip	Skin
16533	M016100	Boil of thigh	Skin
23387	M016200	Boil of knee	Skin
36553	M016300	Boil of lower leg	Skin
20203	M016400	Boil of ankle	Skin
15246	M016z00	Boil of leg (excluding foot) NOS	Skin
31379	M017.00	Boil of foot	Skin
72583	M017000	Boil of foot unspecified	Skin
17113	M017100	Boil of heel	Skin
16703	M017200	Boil of toe	Skin
15704	M017z00	Boil of foot NOS	Skin
20322	M01y.00	Boil of other specified site	Skin
144	M01y000	Boil of head (excluding face)	Skin
42612	M01yz00	Boil of other specified site NOS	Skin
5910	M01z.00	Boil NOS	Skin
6202	M01z.11	Recurrent boils	Skin
29389	M01z.12	Boils of multiple sites	Skin
1308	M01z000	Multiple boils	Skin
5697	M02..00	Cellulitis and abscess of finger and toe	Skin
4779	M020.00	Cellulitis and abscess of finger	Skin
3527	M020000	Cellulitis and abscess of finger unspecified	Skin
16493	M020100	Finger pulp abscess	Skin
40439	M020111	Felon	Skin
3457	M020112	Whitlow	Skin
14973	M020200	Onychia of finger	Skin
5119	M020300	Paronychia of finger	Skin
37753	M020311	Perionychia of finger	Skin
31846	M020400	Finger web space infection	Skin
8867	M020500	Pulp space infection of finger/thumb	Skin
26071	M020z00	Cellulitis and abscess of finger NOS	Skin
3960	M021.00	Cellulitis and abscess of toe	Skin
3363	M021000	Cellulitis and abscess of toe unspecified	Skin
16978	M021100	Onychia of toe	Skin
5890	M021200	Paronychia of toe	Skin
21403	M021300	Pulp space infection of toe	Skin
20384	M021z00	Cellulitis and abscess of toe NOS	Skin
55736	M021z11	Perionychia of toe	Skin
25081	M02z.00	Cellulitis and abscess of digit NOS	Skin
5737	M02z.11	Nail infection NOS	Skin
1442	M02z.12	Paronychia	Skin
3801	M02z.13	Infected nailfold	Skin
11383	M02z.14	Nailfold infected	Skin
16536	M03..00	Other cellulitis and abscess	Skin
23848	M03..11	Abscess of skin area excluding digits of hand or foot	Skin
35764	M03..12	Acute lymphangitis of skin excluding digits of hand or foot	Skin
16606	M03..13	Cellulitis of skin area excluding digits of hand or foot	Skin
3998	M030.00	Cellulitis and abscess of face	Skin
24401	M030000	Cellulitis and abscess of cheek (external)	Skin
2658	M030011	Cellulitis and abscess of cheek	Skin
21580	M030100	Cellulitis and abscess of nose (external)	Skin
10485	M030111	Cellulitis and abscess of nose	Skin
15549	M030200	Cellulitis and abscess of chin	Skin
15327	M030300	Cellulitis and abscess of submandibular region	Skin
15475	M030400	Cellulitis and abscess of forehead	Skin
16032	M030500	Cellulitis and abscess of temple region	Skin
27681	M030600	Cellulitis of face	Skin
20389	M030z00	Cellulitis and abscess of face NOS	Skin
2711	M031.00	Cellulitis and abscess of neck	Skin
6432	M031.11	Cervical abscess	Skin
27717	M032.00	Cellulitis and abscess of trunk	Skin
4394	M032000	Cellulitis and abscess of chest wall	Skin
16176	M032100	Cellulitis and abscess of breast	Skin
1874	M032200	Cellulitis and abscess of back	Skin
4973	M032300	Cellulitis and abscess of abdominal wall	Skin
14937	M032400	Cellulitis and abscess of umbilicus	Skin
23585	M032500	Cellulitis and abscess of flank	Skin
1923	M032600	Cellulitis and abscess of groin	Skin
4400	M032700	Cellulitis and abscess of perineum	Skin
52366	M032800	Cellulitis of trunk	Skin
36349	M032z00	Cellulitis and abscess of trunk NOS	Skin
3461	M033.00	Cellulitis and abscess of arm	Skin
5089	M033000	Cellulitis and abscess of shoulder	Skin
1772	M033100	Cellulitis and abscess of axilla	Skin
44034	M033200	Cellulitis and abscess of upper arm	Skin
3223	M033300	Cellulitis and abscess of elbow	Skin
27903	M033400	Cellulitis and abscess of forearm	Skin
48630	M033z00	Cellulitis and abscess of arm NOS	Skin
27908	M034.00	Cellulitis and abscess of hand excluding digits	Skin
1415	M034.11	Cellulitis and abscess of hand	Skin
2914	M034000	Cellulitis and abscess of hand unspecified	Skin
28041	M034011	Abscess of dorsum of hand	Skin
40291	M034012	Abscess of palm of hand	Skin
21208	M034013	Cellulitis of dorsum of hand	Skin
27619	M034014	Cellulitis of palm of hand	Skin
3465	M034100	Cellulitis and abscess of wrist	Skin
23604	M034z00	Cellulitis and abscess of hand NOS	Skin
2897	M035.00	Cellulitis and abscess of buttock	Skin
7865	M036.00	Cellulitis and abscess of leg excluding foot	Skin
10326	M036.11	Cellulitis and abscess of leg	Skin
3597	M036000	Cellulitis and abscess of hip	Skin
2847	M036100	Cellulitis and abscess of thigh	Skin
2216	M036200	Cellulitis and abscess of knee	Skin
25890	M036300	Cellulitis and abscess of lower leg	Skin
10974	M036400	Cellulitis and abscess of ankle	Skin
680	M036z00	Cellulitis and abscess of leg NOS	Skin
31148	M037.00	Cellulitis and abscess of foot excluding toe	Skin
27757	M037.11	Cellulitis and abscess of foot	Skin
2089	M037000	Cellulitis and abscess of foot unspecified	Skin
15642	M037100	Cellulitis and abscess of heel	Skin
7328	M037200	Cellulitis in diabetic foot	Skin
29113	M037z00	Cellulitis and abscess of foot NOS	Skin
205	M038.00	Cellulitis of external ear	Skin
14972	M03y.00	Other specified cellulitis and abscess	Skin
24960	M03y000	Cellulitis and abscess of head unspecified	Skin
21296	M03y011	Abscess of scalp	Skin
309	M03z.00	Cellulitis and abscess NOS	Skin
4207	M03z000	Cellulitis NOS	Skin
5965	M03z100	Abscess NOS	Skin
12167	M03zz00	Cellulitis and abscess NOS	Skin
35666	M03zz11	Acute lymphangitis NOS	Skin
8045	M04..00	Acute lymphadenitis	Skin
30973	M04..11	Acute abscess lymph node	Skin
4407	M04..12	Acute adenitis	Skin
8068	M04..13	Acute cervical adenitis	Skin
5111	M040.00	Acute lymphadenitis of trunk	Skin
24916	M041.00	Acute lymphadenitis of upper limb	Skin
47436	M042.00	Acute lymphadenitis of lower limb	Skin
787	M043.00	Acute lymphadenitis of face, head and neck	Skin
943	M05..00	Impetigo	Skin
20278	M050.00	Impetigo contagiosa unspecified	Skin
10017	M051.00	Impetigo contagiosa bullosa	Skin
73731	M052.00	Impetigo contagiosa gyrata	Skin
8458	M053.00	Impetigo circinata	Skin
24604	M054.00	Impetigo neonatorum	Skin
50721	M055.00	Impetigo simplex	Skin
16999	M056.00	Impetigo follicularis	Skin
59750	M057.00	Chronic symmetrical impetigo	Skin
14934	M05z.00	Impetigo NOS	Skin
5077	M06..00	Pilonidal sinus/cyst	Skin
1420	M060.00	Pilonidal cyst with abscess	Skin
33891	M061.00	Pilonidal cyst with no abscess	Skin
24513	M061.11	Dermal sinus	Skin
26075	M062.00	Pilonidal sinus with abscess	Skin
1109	M063.00	Pilonidal sinus without abscess	Skin
5429	M06z.00	Pilonidal sinus/cyst NOS	Skin
24867	M07..00	Other local infections of skin and subcutaneous tissue	Skin
4837	M070.00	Pyoderma	Skin
14734	M070.11	Purulent dermatitis	Skin
38972	M070100	Pyoderma faciale	Skin
11226	M070200	Pyoderma gangrenosum	Skin
38282	M070300	Pyoderma ulcerosum tropicalum	Skin
35185	M070z00	Pyoderma NOS	Skin
875	M071.00	Pyogenic granuloma	Skin
46024	M071000	Pyogenic granuloma unspecified	Skin
41847	M071100	Pyogenic progressive granuloma	Skin
21176	M071200	Granuloma telangiectaticum	Skin
4236	M071300	Umbilical granuloma	Skin
20088	M071z00	Pyogenic granuloma NOS	Skin
24399	M072.00	Erythrasma	Skin
5535	M073.00	Scalp infection	Skin
21073	M07y.00	Local infection of skin or subcutaneous tissue OS	Skin
15372	M07y.11	Pustular eczema	Skin
22381	M07y000	Pustular bacterid	Skin
5444	M07y100	Ecthyma	Skin
15646	M07y200	Dermatitis vegetans	Skin
18978	M07y300	Perleche	Skin
8502	M07y400	Pitted keratolysis	Skin
4197	M07y500	Inflammation of scar	Skin
8899	M07yz00	Other spec local skin/subc infection NOS	Skin
3777	M07yz11	Infection toe	Skin
3345	M07yz12	Infection foot	Skin
549	M07yz13	Infection finger	Skin
3128	M07z.00	Local infection skin/subcut tissue NOS	Skin
6373	M07z.11	Infected insect bite	Skin
16558	M07z.12	Infected skin ulcer	Skin
6638	M07z.13	Septic spots	Skin
986	M07z.14	Infected dermatitis	Skin
4297	M07z.15	Sinus	Skin
7150	M07z000	Infection foot	Skin
6085	M07z100	Infection toe	Skin
8785	M07z200	Infection finger	Skin
6833	M08..00	Cutaneous cellulitis	Skin
5605	M080.00	[X]Cellulitis of finger and toe	Skin
5236	M080.11	[X]Nail bed infection	Skin
11660	M080.12	[X]Septic thumb	Skin
9233	M080.13	[X]Cellulitis of thumb	Skin
1315	M081.00	[X]Cellulitis of other parts of limb	Skin
7972	M082.00	Cellulitis of face	Skin
25039	M083.00	Cellulitis of trunk	Skin
29345	M084.00	[X]Cellulitis of breast	Skin
6368	M085.00	Cellulitis of leg	Skin
31534	M086.00	Cellulitis of ankle	Skin
10053	M087.00	Chronic paronychia	Skin
9648	M088.00	Cellulitis of arm	Skin
28181	M089.00	Cellulitis of neck	Skin
17226	M08A.00	Cellulitis of axilla	Skin
7684	M08B.00	Cellulitis of foot	Skin
94868	M08C.00	Cellulitis of toe	Skin
30260	M08y.00	[X]Cellulitis of other sites	Skin
6152	M09..00	Cutaneous abscess	Skin
30172	M090.00	[X]Abscess of face	Skin
37379	M091.00	[X]Abscess of neck	Skin
45211	M092.00	[X]Abscess of trunk	Skin
31606	M092000	[X]Abscess of buttock	Skin
18067	M092100	[X]Abdominal wall abscess	Skin
6193	M092200	[X]Perineal abscess	Skin
30161	M093.00	[X]Abscess of buttock	Skin
30078	M094.00	[X]Abscess of limb	Skin
44243	M094000	[X]Abscess of axilla	Skin
9006	M095.00	Skin abscess	Skin
42481	M09y.00	[X]Abscess of other site	Skin
6848	M0y..00	Other specified infections of skin or subcutaneous tissue	Skin
16110	M0z..00	Skin and subcut tissue infection NOS	Skin
2007	M0z..11	Infected sebaceous cyst	Skin
15039	R041.00	[D]Throat pain	RTI
1160	R062.00	[D]Cough	RTI
46709	SN30.11	Aero-otitis media	RTI
73094	SN31.11	Aerosinusitis	RTI
107568	SP07Q00	Catheter-associated urinary tract infection	UTI
107843	SP07Q11	CAUTI - catheter-associated urinary tract infection	UTI
13563	SP13100	Other aspiration pneumonia as a complication of care	RTI
30509	SP13200	Post operative chest infection	RTI
