# Supplementary material for: Probability of sepsis after infection consultations in primary care in the United Kingdom in 2002–2017: Population-based cohort study and decision analytic model
Source: PLoS Med. 2020 Jul 23;17(7):e1003202. doi: 10.1371/journal.pmed.1003202 (PMC7377386; doi:10.1371/journal.pmed.1003202)
Supplement: S3 Table — (XLSX) [file pmed.1003202.s004.xlsx]

## Sheet: Antibiotics
prodcode	productname	drugsubstancename
9	Amoxicillin 250mg capsules	Amoxicillin trihydrate
37	Trimethoprim 200mg tablets	Trimethoprim
43	Phenoxymethylpenicillin 250mg tablets	Phenoxymethylpenicillin potassium
48	Amoxicillin 500mg capsules	Amoxicillin trihydrate
60	Flucloxacillin 250mg capsules	Flucloxacillin sodium
62	Amoxicillin 125mg/5ml oral suspension	Amoxicillin trihydrate
63	Erythromycin 250mg gastro-resistant tablets	Erythromycin
77	Oxytetracycline 250mg tablets	Oxytetracycline dihydrate
100	Penicillin V 250mg capsule	Phenoxymethylpenicillin Potassium
102	Penicillin V 250mg tablet	Phenoxymethylpenicillin Potassium
103	Erythromycin 250mg gastro-resistant capsules	Erythromycin
104	Benzamycin gel (Schwarz Pharma Ltd)	Benzoyl peroxide/Erythromycin
105	Erythroped 250mg/5ml Liquid (Abbott Laboratories Ltd)	Erythromycin ethyl succinate
106	Ampicillin 250mg/5ml oral suspension	Ampicillin
108	AMPICILLIN 125 MG CAP
109	Septrin Adult 80mg/400mg/5ml oral suspension (Aspen Pharma Trading Ltd)	Trimethoprim/Sulfamethoxazole
115	Ampicillin 250mg capsules	Ampicillin
121	Tetracycline 250mg capsules	Tetracycline hydrochloride
127	Penicillin V 125mg/5ml oral solution	Phenoxymethylpenicillin Potassium
128	Sulfametopyrazine 2g tablet	Sulfametopyrazine
131	Septrin for Infusion 80mg/400mg/5ml solution for infusion ampoules (Aspen Pharma Trading Ltd)	Trimethoprim/Sulfamethoxazole
132	Oxytetracycline 250mg capsules	Oxytetracycline Dihydrate
133	Amoxil 250mg capsules (GlaxoSmithKline UK Ltd)	Amoxicillin trihydrate
135	Septrin Tablet (Wellcome Medical Division)	Trimethoprim/Sulfamethoxazole
144	STREPTOMYCIN 500 MG CAP
150	PENICILLIN V 500 MG CAP
151	Flagyl 5mg/ml Infusion (Aventis Pharma)	Metronidazole
155	Cefalexin 250mg capsules	Cefalexin
159	NEOMYCIN 500 MG CAP
161	FLUCLOXACILLIN 1 GM CAP
163	Ciproxin 250mg/5ml oral suspension (Bayer Plc)	Ciprofloxacin
164	Minocin 50mg tablets (Wyeth Pharmaceuticals)	Minocycline hydrochloride
165	Chloromycetin 250mg Capsule (Parke-davis Research Laboratories)	Chloramphenicol
192	Ceporex 250mg Capsule (Galen Ltd)	Cefalexin
201	Erythrocin 1g/vial Injection (Abbott Laboratories Ltd)	Erythromycin lactobionate
204	Penbritin 250mg Capsule (Beecham Research Laboratories)	Ampicillin
207	Clindamycin 75mg capsules	Clindamycin hydrochloride
210	Nitrofurantoin 50mg capsules	Nitrofurantoin
224	Penicillin V 62.5mg/5ml syrup	Phenoxymethylpenicillin Potassium
232	Cefotaxime 500mg powder for solution for injection vials	Cefotaxime sodium
238	CHLORAMPHENICOL DROPS 15 % EAR
244	Augmentin Intravenous 1.2g powder for solution for injection vials (GlaxoSmithKline UK Ltd)	Amoxicillin sodium/Potassium clavulanate
251	ERYTHROMYCIN 50 MG INJ
260	Sulphafurazole 500mg/5ml oral solution	Sulfafurazole Acetyl
264	Doxycycline 50mg capsules	Doxycycline hyclate
268	Vibramycin 100mg capsules (Pfizer Ltd)	Doxycycline hyclate
272	Furadantin 25mg/5ml oral suspension (Mercury Pharma Group Ltd)	Nitrofurantoin
279	Vancomycin 125mg capsules	Vancomycin hydrochloride
280	Monotrim 50mg/5ml Liquid (Solvay Healthcare)	Trimethoprim
281	Ciprofloxacin 250mg tablets	Ciprofloxacin hydrochloride
287	Co-trimoxazole (trimethoprim with sulfamethoxazole) 320mg/ml IM injection	Sulfamethoxazole
289	CARBENICILLIN 1 INJ
290	Cefuroxime 1.5g powder for injection vials	Cefuroxime sodium
298	Sulfadimidine 333mg/ml injection	Sulfadimidine
303	Co-trimoxazole 16mg with 80mg/ml concentrate solution for infusion	Sulfamethoxazole
305	Metronidazole 200mg tablets	Metronidazole
308	Magnapen 250mg/250mg capsules (Wockhardt UK Ltd)	Flucloxacillin sodium/Ampicillin trihydrate
318	Erymax 250mg Capsule (Elan Pharma)	Erythromycin
319	Distaclor 500mg Capsule (Dista Products Ltd)	Cefaclor monohydrate
325	Cefalotin 1g/vial injection	Cefalotin
327	Erythroped a 500mg Tablet (Abbott Laboratories Ltd)	Erythromycin ethyl succinate
331	Clarithromycin 125mg/5ml oral suspension	Clarithromycin
335	STREPTOMYCIN 250 MG CAP
340	Trimethoprim 100mg tablets	Trimethoprim
343	AMPICILLIN 125 MG TAB
366	Cefaclor 250mg capsules	Cefaclor monohydrate
372	Nalidixic acid 300mg/5ml oral suspension	Nalidixic acid
373	Chloramphenicol 250mg capsules	Chloramphenicol
385	Chloromycetin 1.2g/vial Powder (Parke-davis Research Laboratories)	Chloramphenicol Sodium Succinate
386	Tetracycline 250mg tablets	Tetracycline hydrochloride
391	Penicillin G 600mg/vial injection	Benzylpenicillin Sodium
397	Erythromycin 125mg/5ml oral suspension	Erythromycin Ethyl Succinate
399	Augmentin 375mg tablets (GlaxoSmithKline UK Ltd)	Amoxicillin trihydrate/Potassium clavulanate
400	Cefalexin 500mg capsules	Cefalexin
401	Erythromycin 500mg ec gastro-resistant tablets	Erythromycin
403	Sulfadiazine 500mg tablets	Sulfadiazine
406	Metronidazole Treatment pack	Metronidazole
408	Penicillin V 250mg/5ml oral solution	Phenoxymethylpenicillin Potassium
415	Augmentin 125/31 SF oral suspension (GlaxoSmithKline UK Ltd)	Amoxicillin trihydrate/Potassium clavulanate
427	Amoxicillin 250mg/5ml oral suspension	Amoxicillin trihydrate
429	Minocycline 50mg capsules	Minocycline hydrochloride
431	Metronidazole 400mg tablets	Metronidazole
438	Erythromycin stearate 250mg tablets	Erythromycin stearate
439	Amoxicillin with Clavulanic acid dispersible tablets	Amoxicillin Trihydrate
449	Flagyl 200mg tablets (Zentiva)	Metronidazole
453	Lymecycline 408mg capsules	Lymecycline
457	Flucloxacillin 125mg/5ml oral solution	Flucloxacillin sodium
466	Nitrofurantoin 100mg capsules	Nitrofurantoin
473	Fusidic acid 250mg/5ml oral suspension	Fusidic acid
477	Trimethoprim 50mg/5ml oral suspension sugar free	Trimethoprim
480	Erythrocin 250mg Tablet (Abbott Laboratories Ltd)	Erythromycin stearate
481	Penicillin V 250mg/5ml syrup	Phenoxymethylpenicillin Potassium
485	Amoxicillin 125mg/1.25ml oral suspension paediatric	Amoxicillin trihydrate
498	Ciprofloxacin 100mg tablets	Ciprofloxacin hydrochloride
503	Amoxicillin 125mg/5ml oral suspension sugar free	Amoxicillin trihydrate
509	Augmentin 625mg tablets (GlaxoSmithKline UK Ltd)	Amoxicillin trihydrate/Potassium clavulanate
524	Co-amoxiclav 250mg/62mg/5ml oral suspension sugar free	Amoxicillin trihydrate/Potassium clavulanate
532	Erythroped 250mg/5ml Oral suspension (Abbott Laboratories Ltd)	Erythromycin ethyl succinate
537	Clarithromycin 250mg tablets	Clarithromycin
545	Co-amoxiclav 250mg/125mg tablets	Amoxicillin trihydrate/Potassium clavulanate
553	Erythromycin 250mg.5ml oral suspension	Erythromycin Ethyl Succinate
561	Ofloxacin 200mg tablets	Ofloxacin
565	Cefradine 250mg capsules	Cefradine
566	Ofloxacin 400mg tablets	Ofloxacin
569	Augmentin 250/62 SF oral suspension (GlaxoSmithKline UK Ltd)	Amoxicillin trihydrate/Potassium clavulanate
577	Co-amoxiclav 500mg/100mg powder for solution for injection vials	Amoxicillin sodium/Potassium clavulanate
579	Flucloxacillin 500mg capsules	Flucloxacillin sodium
583	Ciprofloxacin 500mg tablets	Ciprofloxacin hydrochloride
585	Amoxicillin 250mg/5ml oral suspension sugar free	Amoxicillin trihydrate
587	Fucidin 250mg tablets (LEO Pharma)	Sodium fusidate
598	Amoxicillin 250mg powder for solution for injection vials	Amoxicillin sodium
606	Co-trimoxazole 80mg/400mg tablets	Trimethoprim/Sulfamethoxazole
615	Clindamycin 150mg capsules	Clindamycin hydrochloride
641	Co-amoxiclav 500mg/125mg tablets	Amoxicillin trihydrate/Potassium clavulanate
677	Clindamycin phosphate 150mg/ml injection	Clindamycin Phosphate
678	Teicoplanin 200mg powder and solvent for solution for injection vials	Teicoplanin
681	Clarithromycin 500mg tablets	Clarithromycin
684	Ceftriaxone 1g powder for solution for injection vials	Ceftriaxone sodium
693	Piperacillin 2g / Tazobactam 250mg powder for solution for injection vials	Piperacillin sodium/Tazobactam sodium
694	Tazocin 4.5g Powder for solution for injection (Pfizer Consumer Healthcare Ltd)	Piperacillin sodium/Tazobactam sodium
725	Cefuroxime 125mg/5ml oral suspension	Cefuroxime axetil
728	Ciproxin 500mg tablets (Bayer Plc)	Ciprofloxacin hydrochloride
733	Erythromycin ethyl succinate 500mg tablets	Erythromycin ethyl succinate
738	Chlortetracycline with demeclocycline with tetracycline tablets	Chlortetracycline Hydrochloride
743	Azithromycin 500mg tablets	Azithromycin
765	Clarithromycin 250mg granules sachets	Clarithromycin
778	Nitrofurantoin 50mg tablets	Nitrofurantoin
825	Erythroped pi 125mg/5ml Oral suspension (Abbott Laboratories Ltd)	Erythromycin ethyl succinate
829	Co-amoxiclav 250mg/125mg dispersible tablets sugar free	Amoxicillin trihydrate/Potassium clavulanate
830	Keflex 250mg tablets (Flynn Pharma Ltd)	Cefalexin
835	Teicoplanin 400mg powder and solvent for solution for injection vials	Teicoplanin
843	Cefixime 200mg tablets	Cefixime
847	Amoxil 500mg capsules (GlaxoSmithKline UK Ltd)	Amoxicillin trihydrate
857	Ampicillin 125mg/5ml oral suspension	Ampicillin
865	Cefalexin 500mg tablets	Cefalexin
870	Amoxicillin 250mg sugar free chewable tablets	Amoxicillin Trihydrate
900	Ampicillin 125mg/5ml sugar free suspension	Ampicillin Trihydrate
926	Ampicillin 500mg capsules	Ampicillin
951	Flucloxacillin with ampicillin 125mg+125mg Liquid	Ampicillin Trihydrate
966	AMOXIL SF 125 MG/5ML SYR
970	Doxycycline (as hyclate) 100mg tablets	Doxycycline Hyclate
991	Soframycin 0.5% eye ointment (Sanofi)	Framycetin sulfate
993	Erythroped forte 500mg/5ml Liquid (Abbott Laboratories Ltd)	Erythromycin ethyl succinate
997	Erythroped pi 125mg/5ml Liquid (Abbott Laboratories Ltd)	Erythromycin ethyl succinate
1000	Flucloxacillin 125mg/5ml oral suspension	Flucloxacillin magnesium
1001	Flucloxacillin 250mg/5ml oral solution	Flucloxacillin sodium
1013	Mysteclin Capsule (Bristol-Myers Squibb Pharmaceuticals Ltd)	Tetracycline Hydrochloride
1037	ERYTHROMYCIN ETHYLSUCCINATE SF 125 MG/5ML SUS
1038	Cefaclor 125mg/5ml oral suspension	Cefaclor monohydrate
1039	Minocin MR 100mg capsules (Meda Pharmaceuticals Ltd)	Minocycline hydrochloride
1046	Doxycycline 100mg capsules	Doxycycline hyclate
1067	PENICILLIN 500 MG TAB
1072	Erythrocin 500 500mg Tablet (Abbott Laboratories Ltd)	Erythromycin stearate
1110	Cefixime 100mg/5ml oral suspension	Cefixime
1140	Amoxicillin 3g oral powder sachets sugar free	Amoxicillin trihydrate
1146	Cefalexin 250mg tablets	Cefalexin
1199	Co-trimoxazole 40mg/200mg/5ml oral suspension sugar free	Trimethoprim/Sulfamethoxazole
1202	Ciproxin 250mg tablets (Bayer Plc)	Ciprofloxacin hydrochloride
1306	Suprax 200mg tablets (Sanofi)	Cefixime
1311	Metronidazole 500mg tablets	Metronidazole
1351	PHENOXYMETHYLPENICILLIN 125 MG CAP
1376	ERYTHROMYCIN 100 MG SYR
1384	Cefalexin 125mg/5ml suspension	Cefalexin
1391	Amoxicillin 250mg / Clavulanic acid 125mg tablets	Amoxicillin Trihydrate
1393	AMOXYCILLIN FIZTAB 250 MG TAB
1450	Ampicillin 250mg / Flucloxacillin 250mg capsules	Ampicillin Trihydrate
1467	Co-trimoxazole 160mg/800mg tablets	Trimethoprim/Sulfamethoxazole
1497	Sodium fusidate 250mg tablets	Sodium fusidate
1532	Minocycline 100mg tablets	Minocycline hydrochloride
1570	AMOXYCILLIN 500 MG TAB
1604	Septrin paediatric Oral suspension sugar free (Wellcome Medical Division)	Trimethoprim/Sulfamethoxazole
1634	Septrin paediatric Dispersible tablet (Wellcome Medical Division)	Sulfamethoxazole
1637	Amoxil fiztab 250mg Tablet (Bencard)	Amoxicillin Trihydrate
1638	Co-amoxiclav 125mg/31mg/5ml oral suspension sugar free	Amoxicillin trihydrate/Potassium clavulanate
1675	Metrotop 0.8% gel (Molnlycke Health Care Ltd)	Metronidazole
1693	Cefalexin 125mg/5ml oral suspension	Cefalexin
1694	FLUCLOXACILLIN 125 MG POW
1706	CEPHALEXIN 125 MG TAB
1713	Cefalexin 250mg/5ml suspension	Cefalexin
1722	Amoxicillin 500mg dispersible tablets	Amoxicillin Trihydrate
1746	Amoxicillin 500mg powder for solution for injection vials	Amoxicillin sodium
1783	Penicillin V 125mg tablet	Phenoxymethylpenicillin Potassium
1812	Amoxil 250mg/5ml syrup sucrose free (GlaxoSmithKline UK Ltd)	Amoxicillin trihydrate
1825	Macrodantin 50mg capsules (AMCo)	Nitrofurantoin
1828	Mysteclin Tablet (Bristol-Myers Squibb Pharmaceuticals Ltd)	Tetracycline Hydrochloride
1837	Ciprofloxacin 750mg tablets	Ciprofloxacin hydrochloride
1860	Cefalexin 250mg/5ml oral suspension	Cefalexin
1942	Cefadroxil 500mg capsules	Cefadroxil monohydrate
1969	ERYTHROMYCIN 250 MG MIX
2023	Furadantin 50mg tablets (AMCo)	Nitrofurantoin
2036	Macrodantin 100mg capsules (AMCo)	Nitrofurantoin
2050	CLINDAMYCIN PHOSPHATE ROLL-ON 10 MG/ML LOT
2127	Aureomycin 250mg Capsule (Wyeth Pharmaceuticals)	Chlortetracycline Hydrochloride
2153	Amoxil 125mg/5ml syrup sucrose free (GlaxoSmithKline UK Ltd)	Amoxicillin trihydrate
2171	Amoxil 125mg/1.25ml paediatric oral suspension (GlaxoSmithKline UK Ltd)	Amoxicillin trihydrate
2174	Amoxil 3g oral powder sachets sucrose free (GlaxoSmithKline UK Ltd)	Amoxicillin trihydrate
2198	Nitrofurantoin 25mg/5ml Oral suspension	Nitrofurantoin
2202	Vibramycin 50 capsules (Pfizer Ltd)	Doxycycline hyclate
2225	Erythromycin ethyl succinate 250mg/5ml oral suspension sugar free	Erythromycin ethyl succinate
2226	Erythromycin ethyl succinate 500mg/5ml oral suspension	Erythromycin ethyl succinate
2227	Cefalexin 500mg/5ml oral suspension	Cefalexin
2232	Crystapen 600mg/vial Powder for solution for injection (Britannia Pharmaceuticals Ltd)	Benzylpenicillin sodium
2246	Pondocillin 500mg Tablet (LEO Pharma)	Pivampicillin
2253	Utinor 400mg tablets (Merck Sharp & Dohme Ltd)	Norfloxacin
2256	Deteclo 300mg Tablet (Wyeth Pharmaceuticals)	Chlortetracycline Hydrochloride
2281	Amoxicillin 500mg sugar free chewable tablets	Amoxicillin Trihydrate
2289	PENICILLIN G 250 MG TAB
2299	Fluclomix 250 capsules (Ashbourne Pharmaceuticals Ltd)	Flucloxacillin sodium
2326	Erythromycin 500mg/5ml oral suspension	Erythromycin Ethyl Succinate
2350	Erythromycin stearate 500mg tablets	Erythromycin stearate
2376	Erythromycin ethyl succinate 250mg/5ml oral suspension	Erythromycin ethyl succinate
2377	Pondocillin 175mg/5ml Oral suspension sugar free (LEO Pharma)	Pivampicillin
2428	Distaclor 125mg/5ml Liquid (Dista Products Ltd)	Cefaclor monohydrate
2429	Erythromycin ethyl succinate 125mg/5ml oral suspension	Erythromycin ethyl succinate
2443	JAPANESE ENCEPHALITIS (JE) VACCINE VAC
2458	OXYTETRACYCLINE 100 MG TAB
2460	Septrin Forte 160mg/800mg tablets (Aspen Pharma Trading Ltd)	Trimethoprim/Sulfamethoxazole
2541	Furadantin 100mg tablets (AMCo)	Nitrofurantoin
2545	Benzylpenicillin 600mg powder for solution for injection vials	Benzylpenicillin sodium
2578	Minocycline 100mg modified-release capsules	Minocycline hydrochloride
2636	TETRACYCLINE 500 MG CAP
2637	SOFRAMYCIN DROPS EAR
2642	Floxapen 250mg/5ml syrup (Actavis UK Ltd)	Flucloxacillin magnesium
2651	Ceftazidime 1g powder for solution for injection vials	Ceftazidime pentahydrate
2658	Co-trimoxazole 80mg/400mg/5ml oral suspension	Trimethoprim/Sulfamethoxazole
2661	Ceporex 500mg Capsule (Galen Ltd)	Cefalexin
2719	Klaricid 250mg tablets (Abbott Laboratories Ltd)	Clarithromycin
2726	Tarivid 400mg tablets (Sanofi)	Ofloxacin
2730	PENICILLIN G 250 MG SYR
2735	Flucloxin 125mg/5ml Liquid (OPD Pharm)	Flucloxacillin sodium
2755	PENICILLIN G 125 MG SYR
2874	Magnapen syrup (Wockhardt UK Ltd)	Flucloxacillin magnesium/Ampicillin trihydrate
2877	CHLORAMPHENICOL OINT EYE
2884	Doxycycline (as hyclate) 100mg dispersible tablets	Doxycycline Monohydrate
2887	Nitrofurantoin 100mg tablets	Nitrofurantoin
2902	AMOXYCILLIN FIZTAB 125 MG TAB
2922	Tetracycline 250mg with nystatin 250000units tablets	Tetracycline Hydrochloride
2976	Cefaclor 500mg capsules	Cefaclor monohydrate
2999	Minocycline 50mg tablets	Minocycline hydrochloride
3025	OXYTETRACYCLINE 500 MG TAB
3042	Erythroped pi 125mg Sachets (Abbott Laboratories Ltd)	Erythromycin Ethyl Succinate
3152	Vibramycin 100mg Dispersible tablet (Pfizer Ltd)	Doxycycline monohydrate
3178	NEOMYCIN .5 % CRE
3180	Cefaclor 375mg modified-release tablets	Cefaclor monohydrate
3209	Erythromid 250mg Tablet (Abbott Laboratories Ltd)	Erythromycin
3236	Gentamicin 60mg/ml Injection	Gentamicin Sulphate
3251	Neomycin 0.5% eye ointment	Neomycin sulfate
3288	CHLORAMPHENICOL .5 % CRE
3408	ERYTHROMYCIN 500 MG CAP
3413	Minocin 100mg tablets (Wyeth Pharmaceuticals)	Minocycline hydrochloride
3499	Flagyl 400mg tablets (Zentiva)	Metronidazole
3523	Distaclor 500mg Modified-release tablet (Dista Products Ltd)	Cefaclor
3528	TETRACYCLINE 500 MG TAB
3543	CHLORAMPHENICOL&HYDROCORTISONE oint EYE
3572	Erythroped 250mg Powder (Abbott Laboratories Ltd)	Erythromycin Ethyl Succinate
3573	CIDOMYCIN EAR/EYE DRO
3609	Ceporex 125mg/5ml Oral solution (Galen Ltd)	Cefalexin
3660	Septrin Dispersible tablet (Wellcome Medical Division)	Sulfamethoxazole
3669	Amoxymed 250mg Capsule (Medipharma Ltd)	Amoxicillin trihydrate
3678	Cefuroxime 250mg tablets	Cefuroxime axetil
3702	Flagyl-S 200mg/5ml oral suspension (Zentiva)	Metronidazole benzoate
3704	Ceftriaxone 250mg powder for solution for injection vials	Ceftriaxone sodium
3708	Floxapen 250mg Capsule (Beecham Research Laboratories)	Flucloxacillin sodium
3736	Klaricid 125mg/5ml Oral suspension (Abbott Laboratories Ltd)	Clarithromycin
3737	Cefaclor 250mg/5ml oral suspension	Cefaclor monohydrate
3742	Amoxicillin 125mg sugar free chewable tablets	Amoxicillin Trihydrate
3816	Tetrachel 250mg Tablet (Berk Pharmaceuticals Ltd)	Tetracycline hydrochloride
3831	Suprax Paediatric 100mg/5ml oral suspension (Sanofi)	Cefixime
3846	Zinnat 250mg tablets (GlaxoSmithKline UK Ltd)	Cefuroxime axetil
3877	FLUCLOXACILLIN 125 MG CAP
3907	ERYTHROMYCIN SF sach 250 MG
4008	Fluclomix 500 capsules (Ashbourne Pharmaceuticals Ltd)	Flucloxacillin sodium
4010	Amoxil 750mg Sachets (GlaxoSmithKline UK Ltd)	Amoxicillin Trihydrate
4013	PHENOXYMETHYLPENICILLIN 125 MG SYR
4074	Flucloxin 500mg Capsule (OPD Pharm)	Flucloxacillin sodium
4091	Ciprofloxacin 250mg/5ml oral suspension	Ciprofloxacin
4112	Metronidazole 0.8% gel	Metronidazole
4116	Gentamicin 40mg/ml Injection	Gentamicin Sulphate
4137	Dalacin C 150mg capsules (Pfizer Ltd)	Clindamycin hydrochloride
4153	Erythrolar 250mg/5ml Liquid (Lagap)	Erythromycin ethyl succinate
4154	Amoxil fiztab 125mg Tablet (Bencard)	Amoxicillin Trihydrate
4165	Zithromax 250mg capsules (Pfizer Ltd)	Azithromycin dihydrate
4289	Gentamicin 80mg/ml Injection	Gentamicin Sulphate
4293	GENTAMYCIN 40 MG INJ
4318	Penbritin 250mg/5ml Oral solution (Beecham Research Laboratories)	Ampicillin
4372	Erythroped forte 500mg Sachets (Abbott Laboratories Ltd)	Erythromycin Ethyl Succinate
4402	POLYMIXIN 10000U/NEOMYCIN 0.5%/HYDROCORT EAR
4454	Cefradine 500mg capsules	Cefradine
4489	Erycen 250mg Tablet (Berk Pharmaceuticals Ltd)	Erythromycin
4509	Dalacin C 75mg capsules (Pfizer Ltd)	Clindamycin hydrochloride
4513	Tarivid 200mg tablets (Sanofi)	Ofloxacin
4568	CIDOMYCIN EYE 3 % OIN
4576	Distaclor 250mg Capsule (Dista Products Ltd)	Cefaclor monohydrate
4579	Achromycin 250mg capsules (Wyeth Pharmaceuticals)	Tetracycline hydrochloride
4582	Amoxicillin 750mg soluble tablets	Amoxicillin Trihydrate
4596	Erythroped a 1g Sachets (Abbott Laboratories Ltd)	Erythromycin Ethyl Succinate
4610	Erythroped forte 500mg/5ml Oral suspension (Abbott Laboratories Ltd)	Erythromycin ethyl succinate
4672	Erythromycin ethyl succinate 125mg/5ml oral suspension sugar free	Erythromycin ethyl succinate
4689	Cefaclor 500mg Capsule (Lagap)	Cefaclor monohydrate
4835	Phenoxymethylpenicillin 125mg/5ml oral solution	Phenoxymethylpenicillin potassium
4895	Benzoyl peroxide 5% / Erythromycin 3% gel	Benzoyl peroxide/Erythromycin
4925	Phenoxymethylpenicillin 250mg/5ml oral solution	Phenoxymethylpenicillin potassium
4933	Metronidazole 200mg/5ml oral suspension	Metronidazole benzoate
4951	Tetralysal 300 capsules (Galderma (UK) Ltd)	Lymecycline
5057	Azithromycin 200mg/5ml oral suspension	Azithromycin
5116	Azithromycin 250mg capsules	Azithromycin dihydrate
5238	Levofloxacin 500mg tablets	Levofloxacin hemihydrate
5280	Vancomycin 250mg capsules	Vancomycin hydrochloride
5335	Zithromax 500mg tablets (Pfizer Ltd)	Azithromycin
5341	Augmentin-Duo 400/57 oral suspension (GlaxoSmithKline UK Ltd)	Amoxicillin trihydrate/Potassium clavulanate
5357	Clarithromycin 250mg/5ml oral suspension	Clarithromycin
5423	Flucloxacillin 250mg/5ml oral suspension	Flucloxacillin magnesium
5444	Cefadroxil 250mg/5ml oral suspension	Cefadroxil monohydrate
5454	Co-fluampicil 250mg/250mg capsules	Flucloxacillin sodium/Ampicillin trihydrate
5461	Metronidazole 500mg suppositories	Metronidazole
5836	Metronidazole 1g suppositories	Metronidazole
5859	Ceporex 500mg/5ml Oral solution (Galen Ltd)	Cefalexin
6121	Klaricid XL 500mg tablets (Abbott Laboratories Ltd)	Clarithromycin
6206	Tavanic 500mg tablets (Sanofi)	Levofloxacin hemihydrate
6295	Levofloxacin 250mg tablets	Levofloxacin hemihydrate
6306	Moxifloxacin 400mg tablets	Moxifloxacin hydrochloride
6370	Nitrofurantoin 100mg modified-release capsules	Nitrofurantoin
6392	Soframycin 0.5% eye drops (Sanofi)	Framycetin sulfate
6396	Doxycycline 100mg dispersible tablets sugar free	Doxycycline monohydrate
6623	Klaricid 500 tablets (Abbott Laboratories Ltd)	Clarithromycin
6651	Cefalexin 125mg/5ml oral suspension sugar free	Cefalexin
6671	Cefalexin 250mg/5ml oral suspension sugar free	Cefalexin
6687	Co-amoxiclav 400mg/57mg/5ml oral suspension sugar free	Amoxicillin trihydrate/Potassium clavulanate
6797	Colomycin 1million unit powder for solution for injection vials (Forest Laboratories UK Ltd)	Colistimethate sodium
6803	Clarithromycin 500mg modified-release tablets	Clarithromycin
7106	Flagyl 1g suppositories (Zentiva)	Metronidazole
7302	Gentamicin 20mg/2ml solution for injection vials	Gentamicin sulfate
7364	Co-amoxiclav 250mg/62mg/5ml oral suspension	Amoxicillin trihydrate/Potassium clavulanate
7420	Bactrim 480mg Tablet (Roche Products Ltd)	Trimethoprim/Sulfamethoxazole
7421	Bactrim adult 480mg/5ml Liquid (Roche Products Ltd)	Trimethoprim/Sulfamethoxazole
7430	Keflex 250mg Capsule (Eli Lilly and Company Ltd)	Cefalexin
7439	Ledermycin 150mg Capsule (Wyeth Pharmaceuticals)	Demeclocycline hydrochloride
7455	Terramycin 250mg Capsule (Pfizer Ltd)	Oxytetracycline Dihydrate
7485	Keflex 125mg/5ml Liquid (Eli Lilly and Company Ltd)	Cefalexin
7501	Cefotaxime 1g powder for solution for injection vials	Cefotaxime sodium
7502	Ceftazidime 2g powder for solution for injection vials	Ceftazidime pentahydrate
7503	Cefuroxime (as sodium salt) 1.5g/vial infusion	Cefuroxime Sodium
7504	Cefazolin 1g powder for solution for injection vials	Cefazolin sodium
7505	Cefamandole 1g powder for solution for injection vials	Cefamandole nafate
7506	Cefodizime 1g/vial injection	Cefodizime
7509	Ceftibuten 400mg capsules	Ceftibuten
7510	Cefpodoxime 40mg/5ml oral suspension	Cefpodoxime proxetil
7519	Norfloxacin 400mg tablets	Norfloxacin
7525	Macrobid 100mg modified-release capsules (AMCo)	Nitrofurantoin
7526	Cefaclor 125mg/5ml oral suspension sugar free	Cefaclor monohydrate
7529	Neomycin 0.5% eye drops	Neomycin sulfate
7531	Penbritin 500mg powder for solution for injection vials (Chemidex Pharma Ltd)	Ampicillin sodium
7560	Ceporex 125mg/5ml Liquid (Galen Ltd)	Cefalexin
7570	Pivampicillin 500mg tablet	Pivampicillin
7581	AMOXYCILLIN 125MG/62MG CLAVULANIC ACID SYR
7587	Cefuroxime 250mg powder for injection vials	Cefuroxime sodium
7592	AMOXYCILLIN 125 MG CAP
7616	Trimopan 50mg/5ml Liquid (Berk Pharmaceuticals Ltd)	Trimethoprim
7624	Velosef 250mg capsules (Bristol-Myers Squibb Pharmaceuticals Ltd)	Cefradine
7636	Amoxicillin 250mg / Clavulanic acid 62mg/5ml oral suspension	Amoxicillin Trihydrate
7703	Cloxacillin 250mg capsules	Cloxacillin
7737	Amoxil fiztab 500mg Tablet (Bencard)	Amoxicillin Trihydrate
7752	Ciproxin 750mg tablets (Bayer Plc)	Ciprofloxacin hydrochloride
7792	ERYTHROMYCIN 12 MG SYR
7847	ACHROMYCIN EYE 1 % DRO
7881	Chlortetracycline 250mg capsules	Chlortetracycline Hydrochloride
7884	PENICILLIN V 500 MG TAB
7889	Distaclor 375mg Modified-release tablet (Dista Products Ltd)	Cefaclor monohydrate
7909	Velosef 500mg capsules (Bristol-Myers Squibb Pharmaceuticals Ltd)	Cefradine
7942	Triplopen Injection (Glaxo Laboratories Ltd)	Benethamine Penicillin/procaine Benzylpenicillin/benzylpenicillin Sodium
7958	CHLORAMPHENICOL/POLYVINYL ALCOHOL EYE DRO
7962	Kelfizine w 2g Tablet (Pharmacia Ltd)	Sulfametopyrazine
8008	Ceporex 250mg/5ml Oral solution (Galen Ltd)	Cefalexin
8015	Fusidic acid 2% gel	Fusidic acid
8019	Ceporex 250mg Tablet (Galen Ltd)	Cefalexin
8051	Cefaclor 500mg modified-release tablets	Cefaclor
8073	Trimethoprim 300mg Tablet	Trimethoprim
8085	Ceporex 500mg Tablet (Galen Ltd)	Cefalexin
8127	Cedax 400mg Capsule (Schering-Plough Ltd)	Ceftibuten
8171	Monotrim 200mg tablets (Abbott Healthcare Products Ltd)	Trimethoprim
8209	Ampicillin 125mg/5ml paediatric oral suspension	Ampicillin Trihydrate
8210	NEOMYCIN DROPS .25 % EYE
8219	Tetrachel 250mg Capsule (Berk Pharmaceuticals Ltd)	Tetracycline hydrochloride
8248	BENETHAMINE PENICILLIN G /PEN.G SODIUM/ 475 MG INJ
8282	Cloxacillin 125mg/5ml oral solution	Cloxacillin
8284	Tetracycline 125mg/5ml syrup	Tetracycline Hydrochloride
8285	OXYTETRACYCLINE 250 MG SYR
8286	Co-trimoxazole (trimethoprim and sulfamethoxazole) 80mg+400mg dispersible tablets	Sulfamethoxazole
8393	NOVOBIOCIN/TETRACYCLINE 125 MG CAP
8462	Targocid 400mg powder and solvent for solution for injection vials (Sanofi)	Teicoplanin
8468	Floxapen 500mg Capsule (Beecham Research Laboratories)	Flucloxacillin sodium
8515	Uticillin 500mg Tablet (Beecham Research Laboratories)	Carfecillin Sodium
8561	Bactrim paediatric sugar free oral solution	Trimethoprim/Sulfamethoxazole
8614	Pivampicillin 175mg/5ml oral solution	Pivampicillin
8615	ERYTHROMYCIN ACNE LOTION 1 % LOT
8625	Ceporex 250mg/5ml Liquid (Galen Ltd)	Cefalexin
8633	Orbenin 500mg Capsule (Goldshield Pharmaceuticals Ltd)	Cloxacillin
8634	Orbenin 250mg Capsule (Goldshield Pharmaceuticals Ltd)	Cloxacillin
8675	Cefadroxil 125mg/5ml oral suspension	Cefadroxil monohydrate
8680	Talpen 125mg/5ml Oral solution (Beecham Research Laboratories)	Talampicillin Hydrochloride
8684	Colistin 250,000units/5ml oral solution	Colistin sulfate
8688	Tobramycin 40mg/ml Injection	Tobramycin
8694	Demeclocycline 300mg tablets	Demeclocycline Hydrochloride
8711	AUREOMYCIN/HYDROCORTISONE ACETATE/PARAFF 3 % OIN
8724	Doxycycline (as hyclate) 50mg/5ml oral solution	Doxycycline Hyclate
8741	Bactrim Dispersible tablet (Roche Products Ltd)	Sulfamethoxazole
8786	HYDROCORTISONE /NEOMYCIN /ZINC BACITRACI 1 % OIN
8894	NEOMYCIN 0.5%/PREDNISOLONE 0.5% EAR/EYE % DRO
8906	Amoxicillin 125mg / Clavulanic acid 31mg/5ml oral suspension	Amoxicillin Trihydrate
8933	Floxapen 125mg/5ml syrup (Actavis UK Ltd)	Flucloxacillin magnesium
8960	Pondocillin plus Tablet (Edwin Burgess Ltd)	Pivampicillin
9014	Tetrabid-organon 250mg Capsule (Organon Laboratories Ltd)	Tetracycline hydrochloride
9034	Oxytetracycline 125mg/5ml syrup	Oxytetracycline Dihydrate
9049	NEOMYCIN SULP/HYDROCORTISONE OINT .5 % DRO
9073	Nalidixic acid with sodium citrate 660mg + 3750mg Sachets	Nalidixic Acid
9081	CHLORAMPHENICOL 1 % CRE
9100	Co-trimoxazole (trimethoprim and sulfamethoxazole) 160mg+800mg dispersible tablets	Sulfamethoxazole
9131	Demeclocycline 150mg capsules	Demeclocycline hydrochloride
9148	Erythromid ds 500mg Tablet (Abbott Laboratories Ltd)	Erythromycin
9154	Ciproxin 100mg tablets (Bayer Plc)	Ciprofloxacin hydrochloride
9157	Keflex 250mg Tablet (Eli Lilly and Company Ltd)	Cefalexin
9165	Dalacin c phosphate 150mg/ml Injection (Pharmacia Ltd)	Clindamycin Phosphate
9213	CHLORTETRACYCLINE /CLORETASONE BUTYRATE 3 % OIN
9219	Distaclor 250mg/5ml Liquid (Dista Products Ltd)	Cefaclor monohydrate
9242	Flucloxacillin with ampicillin 250mg+250mg Capsule	Ampicillin Trihydrate
9243	Amoram 250mg capsules (LPC Medical (UK) Ltd)	Amoxicillin trihydrate
9267	Vibramycin Acne Pack 50mg capsules (Pfizer Ltd)	Doxycycline hyclate
9293	Cefaclor 250mg/5ml oral suspension sugar free	Cefaclor monohydrate
9343	Amoxicillin 750mg sugar free powder	Amoxicillin Trihydrate
9361	Oxymycin 250mg tablets (Dr Reddy's Laboratories (UK) Ltd)	Oxytetracycline dihydrate
9380	Minocycline 100mg capsules	Minocycline hydrochloride
9434	Erymin 250mg/5ml Oral suspension (Elan Pharma)	Erythromycin Ethyl Succinate
9473	Co-fluampicil 125mg/125mg/5ml oral suspension	Flucloxacillin magnesium/Ampicillin trihydrate
9494	Hydrocortisone 1.5% / Neomycin 0.5% ear/eye drops	Hydrocortisone acetate/Neomycin sulfate
9520	Cefaclor 250mg Capsule (Lagap)	Cefaclor monohydrate
9583	Klaricid 250mg/5ml Oral suspension (Abbott Laboratories Ltd)	Clarithromycin
9601	Selexid 200mg tablets (LEO Pharma)	Pivmecillinam hydrochloride
9603	Keflex 500mg Tablet (Eli Lilly and Company Ltd)	Cefalexin
9656	Erythromycin 2% gel	Erythromycin
9664	Cefalexin 500mg capsules (IVAX Pharmaceuticals UK Ltd)	Cefalexin
9689	Cefalexin 500mg tablets (Teva UK Ltd)	Cefalexin
9690	Cefalexin 250mg capsules (Teva UK Ltd)	Cefalexin
9698	Cefalexin 250mg tablets (Teva UK Ltd)	Cefalexin
9800	Flucloxin 250mg Capsule (OPD Pharm)	Flucloxacillin sodium
9903	Erythromycin estolate 250mg capsules	Erythromycin Lactobionate
9925	Clavulanic acid 125mg with Amoxicillin 250mg tablets	Amoxicillin Trihydrate
10046	Trimopan 200mg tablets (Teva UK Ltd)	Trimethoprim
10079	Penicillin V 250mg/5ml oral solution sugar free	Phenoxymethylpenicillin Potassium
10095	Penicillin V 125mg/5ml oral solution sugar free	Phenoxymethylpenicillin Potassium
10190	Erymax 250mg gastro-resistant capsules (Teva UK Ltd)	Erythromycin
10200	Co-amoxiclav 125mg/31mg/5ml oral suspension	Amoxicillin trihydrate/Potassium clavulanate
10300	Chloramphenicol 1.2g/vial sterile powder	Chloramphenicol Sodium Succinate
10301	Sulfadimidine 500mg/5ml paediatric mixture	Sulfadimidine
10304	Ciprofloxacin 2mg/ml infusion	Ciprofloxacin Lactate
10308	Sulfamethoxazole 400mg with trimethoprim 80mg tablet	Sulfamethoxazole
10318	Sulfamethoxazole 80mg with trimethoprim 16mg/5ml concentrate solution for infusion	Sulfamethoxazole
10319	Levofloxacin 500mg/100ml Intravenous infusion	Levofloxacin
10326	Clarithromycin 125mg granules straws	Clarithromycin
10341	AUREOMYCIN GEL
10345	NEOMYCIN SULP/HYDROCORTISONE DROPS .5 % DRO
10355	V-cil-k 250mg/5ml Oral solution (Eli Lilly and Company Ltd)	Phenoxymethylpenicillin potassium
10369	Ampicillin 125mg / Flucloxacillin 125mg oral solution	Ampicillin Trihydrate
10370	NEOMYCIN SULPHATE .5 % OIN
10371	NEOMYCIN OINT .5 % EYE
10428	NEOMYCIN .5 % OIN
10440	NEOMYCIN SULPHATE .5 % EYE
10443	NEOMYCIN H.C. 1 % CRE
10447	CHLORAMPHENICOL POW
10454	Vibramycin 50mg/5ml Oral solution (Pfizer Ltd)	Doxycycline Hyclate
10455	Keflex 250mg/5ml Liquid (Eli Lilly and Company Ltd)	Cefalexin
10461	Cloxacillin 500mg capsules	Cloxacillin
10462	Dalacin c 75mg/5ml Granules (Pharmacia Ltd)	Clindamycin Hydrochloride
10487	Neomycin 500mg tablets	Neomycin sulfate
10523	CHLORAMPHENICOL & HYDROCORTISONE DROPS EAR
10538	Ampiclox neonatal 75mg/vial Injection (Beecham Research Laboratories)	Cloxacillin
10539	PENAMECILLIN 350 MG TAB
10542	OXYTETRACYCLINE HCL/HYDROCORTISONE .5 % EAR
10567	Cinobac 500mg Capsule (Eli Lilly and Company Ltd)	Cinoxacin
10584	V-cil-k 125mg/5ml Oral solution (Eli Lilly and Company Ltd)	Phenoxymethylpenicillin potassium
10603	Penbritin 125mg/5ml Oral solution (Beecham Research Laboratories)	Ampicillin
10647	V-cil-k 250mg Tablet (Eli Lilly and Company Ltd)	Phenoxymethylpenicillin potassium
10685	Ampicillin 250mg injection	Ampicillin Sodium
10718	SOFRAMYCIN NEBULISER
10745	Bactrim double strength 160mg+800mg Tablet (Roche Products Ltd)	Trimethoprim/Sulfamethoxazole
10755	Ampiciilin 60mg / Cloxacillin 30mg/0.6ml sugar free oral suspension	Cloxacillin
10771	Amoxil 250mg powder for solution for injection vials (GlaxoSmithKline UK Ltd)	Amoxicillin sodium
10794	Zinnat 125mg tablets (GlaxoSmithKline UK Ltd)	Cefuroxime axetil
10795	Ampiclox 250mg/5ml Oral solution (Beecham Research Laboratories)	Cloxacillin
10814	Flucloxacillin 500mg powder for solution for injection vials	Flucloxacillin sodium
10821	GRAMICIDIN 0.025%/NEOMYCIN 0.25% EYE OIN
10847	HYDROCORTISONE & NEOMYCIN DROPS 1.5 % EAR
10986	Fucidin 250mg/5ml oral suspension (LEO Pharma)	Fusidic acid
10987	Clindamycin HCl 75mg/5ml granules for suspension	Clindamycin Hydrochloride
10988	ENCEPHALITUS ML VAC
11611	Rommix 250 EC tablets (Ashbourne Pharmaceuticals Ltd)	Erythromycin
11613	Amix 250 capsules (Ashbourne Pharmaceuticals Ltd)	Amoxicillin trihydrate
11634	Amix 125 oral suspension (Ashbourne Pharmaceuticals Ltd)	Amoxicillin trihydrate
11883	Ciprofloxacin 100mg/50ml solution for infusion vials	Ciprofloxacin lactate
11954	Talpen 250mg Tablet (Beecham Research Laboratories)	Talampicillin Hydrochloride
11989	Keflex 250mg capsules (Flynn Pharma Ltd)	Cefalexin
11992	Baxan 500mg capsules (Bristol-Myers Squibb Pharmaceuticals Ltd)	Cefadroxil monohydrate
12014	Pivmecillinam 200mg tablets	Pivmecillinam hydrochloride
12015	Selexid 100mg/sachet Liquid (Edwin Burgess Ltd)	Pivmecillinam Hydrochloride
12016	Chymocyclar Capsule (Rorer Pharmaceuticals Ltd)	Chymotrypsin
12065	Cefpodoxime 100mg tablets	Cefpodoxime proxetil
12083	Ampiclox neonatal 90mg/0.6ml Oral suspension (Beecham Research Laboratories)	Cloxacillin
12162	GRAMICIDIN/NEOMYCIN SULPHATE OIN
12198	NEOMYCIN/PREDNISOLONE OINT DRO
12220	OXYTETRACYCLINE 3 % OIN
12235	Ceporex 1g Tablet (Galen Ltd)	Cefalexin
12248	Cefalexin 125mg/1.25ml paediatric drops	Cefalexin
12276	Keflex 500mg Capsule (Eli Lilly and Company Ltd)	Cefalexin
12277	Cinoxacin 500mg capsules	Cinoxacin
12316	NEOMYCIN SULP/HYDROCORTISONE 1 % OIN
12330	Erythromycin ethylsuccinate 1g sachets	Erythromycin Ethyl Succinate
12365	V-cil-k 125mg Tablet (Eli Lilly and Company Ltd)	Phenoxymethylpenicillin Potassium
12378	Amoram 125mg/5ml oral suspension (LPC Medical (UK) Ltd)	Amoxicillin trihydrate
12379	Monuril 3g Sachets (Pharmax Ltd)	Fosfomycin
12382	Ampiclox 500mg Capsule (Beecham Research Laboratories)	Cloxacillin
12383	HYDROCORTISONE & NEOMYCIN 1 % CRE
12428	Enoxacin 200mg tablets	Enoxacin
12489	Ambaxin 400mg Tablet (Pharmacia Ltd)	Bacampicillin
12504	Clomocycline 170mg capsules	Clomocycline Sodium
12505	Benzylpenicillin 300mg/vial injection	Benzylpenicillin Sodium
12516	PHENOXYMETHYLPENICILLIN 300 MG TAB
12540	Pivampicillin 250mg with pivmecillinam 200mg tablet	Pivampicillin
12541	Imperacin 250mg Tablet (AstraZeneca UK Ltd)	Oxytetracycline dihydrate
12553	CARFECILLIN SODIUM 500 MG TAB
12554	Cefsulodin 1g/vial sterile powder	Cefsulodin
12657	Colistimethate 1million unit powder for solution for injection vials	Colistimethate sodium
12850	Cefuroxime 125mg tablets	Cefuroxime axetil
12893	Phenazopyridine 100mg tablet	Phenazopyridine Hydrochloride
12961	Neomycin 0.35% / Triamcinolone 0.1% ear drops	Neomycin/Triamcinolone acetonide
12987	Doxycycline (as hyclate) 50mg capsules with microgranules	Doxycycline Hyclate
13120	Erythromycin ethyl succinate 250mg/5ml oral suspension (A A H Pharmaceuticals Ltd)	Erythromycin ethyl succinate
13167	Erythromycin ethyl succinate 125mg/5ml oral suspension (A A H Pharmaceuticals Ltd)	Erythromycin ethyl succinate
13216	Amoxicillin 500mg / Clavulanic acid 125mg tablets	Amoxicillin Trihydrate
13239	Clavulanic acid 125mg with Amoxicillin 500mg tablets	Amoxicillin Trihydrate
13262	Amoxicillin 250mg / Clavulanic acid 62mg/5ml oral suspension	Amoxicillin Trihydrate
13285	Amoxicillin 125mg / Clavulanic acid 31mg/5ml oral suspension	Amoxicillin Trihydrate
13313	GUANIMYCIN SUS
13323	Clarithromycin 500mg powder for solution for infusion vials	Clarithromycin
13325	Monotrim 100mg tablets (Abbott Healthcare Products Ltd)	Trimethoprim
13400	V-cil-k 250mg Capsule (Eli Lilly and Company Ltd)	Phenoxymethylpenicillin Potassium
13412	Zinnat 125mg/5ml oral suspension (GlaxoSmithKline UK Ltd)	Cefuroxime axetil
13438	Magnapen 1g/vial Injection (C P Pharmaceuticals Ltd)	Ampicillin Trihydrate
13531	Magnapen 500mg powder for solution for injection vials (Wockhardt UK Ltd)	Ampicillin sodium/Flucloxacillin sodium
13566	Tobramycin 3mg/ml eye drops	Tobramycin
13581	FSME-IMMUN ENCEPHALITIS VACCINE VAC
13613	Colomycin 500,000unit powder for solution for injection vials (Forest Laboratories UK Ltd)	Colistimethate sodium
13635	Erythromycin ethylsuccinate 250mg sachets	Erythromycin Ethyl Succinate
13797	Targocid 200mg powder and solvent for solution for injection vials (Sanofi)	Teicoplanin
13848	Amoxicillin 125mg sugar free powder	Amoxicillin Trihydrate
13910	Cefaclor 125mg/5ml Liquid (Generics (UK) Ltd)	Cefaclor monohydrate
14171	Erythromycin ethyl succinate 500mg/5ml oral suspension sugar free	Erythromycin ethyl succinate
14367	Ipral 50mg/5ml Liquid (E R Squibb and Sons Ltd)	Trimethoprim
14371	Galenamox 250mg capsules (Galen Ltd)	Amoxicillin trihydrate
14376	Ciproxin 2mg/ml Infusion (Bayer Plc)	Ciprofloxacin lactate
14386	Galenamox 125mg/5ml oral suspension (Galen Ltd)	Amoxicillin trihydrate
14389	Comprecin 200mg Tablet (Parke-davis Research Laboratories)	Enoxacin
14396	Galenamox 500mg capsules (Galen Ltd)	Amoxicillin trihydrate
14407	Galenamox 250mg/5ml oral suspension (Galen Ltd)	Amoxicillin trihydrate
14429	Erythromycin 125mg sprinkle capsules	Erythromycin
14475	Cidomycin 80mg/ml Injection (Hoechst Marion Roussel)	Gentamicin Sulphate
14484	Ampicillin / Cloxacillin 500mg capsules	Cloxacillin
14485	Ampicillin 500mg powder for solution for injection vials	Ampicillin sodium
14511	Erymax sprinkle 125mg Capsule (Elan Pharma)	Erythromycin
14514	Zithromax 200mg/5ml oral suspension (Pfizer Ltd)	Azithromycin
14540	Cefadroxil 500mg/5ml oral suspension	Cefadroxil monohydrate
14546	Chloramphenicol 125mg/ml oral suspension	Chloramphenicol
14607	Cefaclor 125mg/5ml Liquid (Lagap)	Cefaclor monohydrate
14687	Neomycin 0.5% / Betamethasone 0.1% eye ointment	Neomycin sulfate/Betamethasone sodium phosphate
14749	Ceftazidime 2g/vial powder for injection solution	Ceftazidime Pentahydrate
14816	Klaricid Adult 250mg granules sachets (Abbott Laboratories Ltd)	Clarithromycin
14904	Vibramycin-D 100mg dispersible tablets (Pfizer Ltd)	Doxycycline monohydrate
14956	Promixin 1million unit powder for nebuliser solution unit dose vials (Profile Pharma Ltd)	Colistimethate sodium
14984	Acnamino MR 100mg capsules (Dexcel-Pharma Ltd)	Minocycline hydrochloride
14996	Imipenem 500mg / Cilastatin 500mg powder for solution for infusion vials	Cilastatin sodium/Imipenem monohydrate
14998	Ipral 200mg Tablet (E R Squibb and Sons Ltd)	Trimethoprim
15014	Distaquaine v-k 125mg/5ml Liquid (Dista Products Ltd)	Phenoxymethylpenicillin potassium
15039	Penbritin 500mg Capsule (Beecham Research Laboratories)	Ampicillin
15071	Nordox 100mg Capsule (Sankyo Pharma UK Ltd)	Doxycycline hyclate
15081	Ipral 100mg Tablet (E R Squibb and Sons Ltd)	Trimethoprim
15148	Amoxil 500mg Dispersible tablet (SmithKline Beecham Plc)	Amoxicillin Trihydrate
15185	Metronidazole 400mg tablets and Nystatin 100,000unit pessaries
15192	Amoxicillin 400mg / Clavulanic acid 57mg/5ml sugar free oral suspension	Amoxicillin Trihydrate
15216	Metrolyl 1g suppositories (Sandoz Ltd)	Metronidazole
15247	Flucloxacillin 250mg powder for solution for injection vials	Flucloxacillin sodium
15354	Procaine benzylpenicillin with benzylpenicillin sodium injection	Benzylpenicillin Sodium
15355	Tetracycline with chlortetracycline & demeclocycline tablets	Chlortetracycline Hydrochloride
15372	Flagyl 500mg/100ml infusion 100ml bags (Baxter Healthcare Ltd)	Metronidazole
15375	Metronidazole 500mg/100ml infusion 100ml bags	Metronidazole
15379	Spectinomycin 2g powder and solvent for suspension for injection vials	Spectinomycin
15407	Achromycin v 250mg Capsule (Wyeth Pharmaceuticals)	Tetracycline hydrochloride
15513	Achromycin 250mg Tablet (Wyeth Pharmaceuticals)	Tetracycline hydrochloride
15584	Gentamicin 1mg/ml Intrathecal injection	Gentamicin Sulphate
15635	Colomycin 250,000units/5ml syrup (Forest Laboratories UK Ltd)	Colistin sulfate
15713	Erythromycin ethylsuccinate 500mg sachets	Erythromycin Ethyl Succinate
15791	Nebcin 80mg/2ml solution for injection vials (Flynn Pharma Ltd)	Tobramycin sulfate
15988	Trimethoprim with sulfamethoxazole 80mg+400mg Tablet	Sulfamethoxazole
16043	Colomycin 2million unit powder for solution for injection vials (Forest Laboratories UK Ltd)	Colistimethate sodium
16100	Benzylpenicillin 1.2g powder for solution for injection vials	Benzylpenicillin sodium
16167	Ampicillin 250mg/5ml sugar free suspension	Ampicillin Trihydrate
16168	Neomycin sulphate Oral solution	Neomycin Sulphate
16179	Metronidazole 5mg/ml Infusion	Metronidazole
16191	Flucloxacillin 1g powder for solution for injection vials	Flucloxacillin sodium
16202	Rocephin 1g powder for solution for injection vials (Roche Products Ltd)	Ceftriaxone sodium
16284	Urantoin 100mg tablets (Dr Reddy's Laboratories (UK) Ltd)	Nitrofurantoin
16450	Colistimethate 2million unit powder for solution for injection vials	Colistimethate sodium
16589	Talampicillin 125mg/5ml syrup	Talampicillin Hydrochloride
16591	Framycetin 250mg Tablet	Framycetin Sulphate
16594	Piperacillin 1g/vial injection	Piperacillin Sodium
16596	ALBAMYCIN T 250 MG CAP
16600	CHLORAMPHENICOL CRE
16605	ERYTHROMYCIN I/V 1 GM INJ
16612	Clavulanic acid 62mg with amoxicillin 250mg/5ml sugar free suspension	Amoxicillin Trihydrate
16613	Ledermycin 150mg capsules (Mercury Pharma Group Ltd)	Demeclocycline hydrochloride
16620	Co-trimoxazole 80mg/400mg/5ml solution for infusion ampoules	Trimethoprim/Sulfamethoxazole
16683	Benzylpenicillin 125mg/5ml oral solution	Benzylpenicillin Potassium
16714	Aztreonam 2g powder for solution for injection vials	Aztreonam
16746	Vancocin 125mg Capsule (Eli Lilly and Company Ltd)	Vancomycin hydrochloride
16747	Erythroped 250mg Sachets (Abbott Laboratories Ltd)	Erythromycin Ethyl Succinate
16804	Meropenem 1g powder for solution for injection vials	Meropenem trihydrate
16806	Netilmicin 100mg/ml Injection	Netilmicin Sulphate
16812	Hydrocortisone 1% / Neomycin 0.5% cream	Hydrocortisone acetate/Neomycin sulfate
16884	Tobi 300mg/5ml nebuliser solution 5ml ampoules (Novartis Pharmaceuticals UK Ltd)	Tobramycin
17015	Vancomycin 500mg powder for solution for infusion vials	Vancomycin hydrochloride
17093	Bisolvomycin Capsule (Boehringer Ingelheim Ltd)	Bromhexine
17095	Clavulanic acid 100mg with Ticarcillin 1.5g infusion	Ticarcillin Sodium
17099	Amoxil 1g powder for solution for injection vials (GlaxoSmithKline UK Ltd)	Amoxicillin sodium
17114	Meropenem 500mg powder for solution for injection vials	Meropenem trihydrate
17116	Vancomycin 1g powder for solution for infusion vials	Vancomycin hydrochloride
17121	Clavulanic acid 100mg with amoxicillin 500mg/vial injection	Potassium Clavulanate
17123	Zinacef 1.5g powder for injection vials (GlaxoSmithKline UK Ltd)	Cefuroxime sodium
17129	Orelox 40mg/5ml oral suspension paediatric (Sanofi)	Cefpodoxime proxetil
17150	Ceporex 125mg/1.25ml Drops (Glaxo Laboratories Ltd)	Cefalexin
17155	Benzathine penicillin 115mg/ml drops	Benzathine Benzylpenicillin
17156	CLINDAMYCIN 1.5 % LOT
17161	Miraxid Tablet (Rpr / Fisons)	Pivampicillin
17181	Pivampicillin 175mg sachet	Pivampicillin
17207	Ilosone 250mg Capsule (Dista Products Ltd)	Erythromycin Lactobionate
17209	OXYTETRACYCLINE 250 MG INJ
17222	Mysteclin Oral solution (Bristol-Myers Squibb Pharmaceuticals Ltd)	Tetracycline Hydrochloride
17226	Economycin 250mg Capsule (DDSA Pharmaceuticals Ltd)	Tetracycline hydrochloride
17231	Chloramphenicol 300mg/vial sterile powder	Chloramphenicol Sodium Succinate
17240	Flagyl 500mg suppositories (Zentiva)	Metronidazole
17272	Teflox 300mg Tablet (Abbott Laboratories Ltd)	Temafloxacin
17282	Almodan 125mg/5ml syrup (Teva UK Ltd)	Amoxicillin trihydrate
17284	CHLORTETRACYCLINE HYD./DEMECLOCYCLINE HY 115.4 MG TAB
17292	Zinacef 750mg powder for injection vials (GlaxoSmithKline UK Ltd)	Cefuroxime sodium
17323	Piperacillin 4g / Tazobactam 500mg powder for solution for injection vials	Piperacillin sodium/Tazobactam sodium
17375	Azlocillin 5g/vial injection	Azlocillin Sodium
17396	Chloramphenicol 1g powder for solution for injection vials	Chloramphenicol sodium succinate
17411	Neomycin 0.25% / Gramicidin 0.025% ointment	Neomycin sulfate/Gramicidin
17467	Terramycin 250mg tablets (Pfizer Ltd)	Oxytetracycline dihydrate
17509	Amoxicillin 1g powder for solution for injection vials	Amoxicillin sodium
17535	Colistimethate 1million unit powder for nebuliser solution unit dose vials	Colistimethate sodium
17584	Aztreonam 2g/vial infusion	Aztreonam
17628	Tobramycin 300mg/5ml nebuliser liquid ampoules	Tobramycin
17645	Clarithromycin 250mg granules straws	Clarithromycin
17676	Imipenem with cilastatin 250mg+250mg Injection	Cilastatin Sodium
17677	Tobramycin 10mg/ml Injection	Tobramycin
17690	Penidural Liquid (Wyeth Pharmaceuticals)	Benzathine Benzylpenicillin
17693	Tavanic 250mg tablets (Sanofi)	Levofloxacin hemihydrate
17703	Oxytetramix 250 tablets (Ashbourne Pharmaceuticals Ltd)	Oxytetracycline dihydrate
17705	Minocycline 2% dental gel sugar free	Minocycline hydrochloride
17711	Amopen 500mg Capsule (Yorkshire Pharmaceuticals Ltd)	Amoxicillin trihydrate
17729	Sulfadimidine 500mg tablet	Sulfadimidine
17746	Amoxicillin 375mg soluble tablets	Amoxicillin Trihydrate
17749	Teflox 400mg Tablet (Abbott Laboratories Ltd)	Temafloxacin
17852	Augmentin Intravenous 600mg powder for solution for injection vials (GlaxoSmithKline UK Ltd)	Amoxicillin sodium/Potassium clavulanate
17871	Fortum 500mg powder for solution for injection vials (GlaxoSmithKline UK Ltd)	Ceftazidime pentahydrate
17873	Fortum 1g powder for solution for injection vials (GlaxoSmithKline UK Ltd)	Ceftazidime pentahydrate
17881	Ceftibuten 180mg/5ml suspension	Ceftibuten
17889	Ceftibuten 90mg/5ml suspension	Ceftibuten
17890	Eradacin 150mg Capsule (Sanofi-Synthelabo Ltd)	Rosoxacin
18109	Sebomin MR 100mg capsules (Actavis UK Ltd)	Minocycline hydrochloride
18191	Phenoxymethylpenicillin 125mg/5ml oral solution sugar free	Phenoxymethylpenicillin Potassium
18229	Gentamicin 80mg/2ml Injection	Gentamicin Sulphate
18235	Lincomycin hcl 500mg Capsule	Lincomycin
18243	Distaclor 500mg capsules (Flynn Pharma Ltd)	Cefaclor monohydrate
18309	Distaquaine v-k 250mg Tablet (Dista Products Ltd)	Phenoxymethylpenicillin potassium
18428	Neomycin sulfate powder	Neomycin Sulphate
18451	Cefalexin 1g tablets	Cefalexin
18643	Ilosone 500mg Tablet (Dista Products Ltd)	Erythromycin
18648	Calthor 250mg Tablet (Wyeth Pharmaceuticals)	Ciclacillin
18661	Temafloxacin 400mg tablets	Temafloxacin
18682	Ilosone 125mg/5ml Liquid (Dista Products Ltd)	Erythromycin Lactobionate
18684	Aknemin 50 capsules (Almirall Ltd)	Minocycline hydrochloride
18685	Achromycin 125mg/5ml Oral solution (Wyeth Pharmaceuticals)	Tetracycline Hydrochloride
18696	Nivemycin 500mg tablets (AMCo)	Neomycin sulfate
18702	Orelox 100mg tablets (Sanofi)	Cefpodoxime proxetil
18728	Aknemin 100mg capsules (Almirall Ltd)	Minocycline hydrochloride
18786	Amix 500 capsules (Ashbourne Pharmaceuticals Ltd)	Amoxicillin trihydrate
18930	Flemoxin 375mg Soluble tablet (Paines & Byrne Ltd)	Amoxicillin Trihydrate
18934	Penbritin 125mg/1.25ml Liquid (Beecham Research Laboratories)	Ampicillin Trihydrate
18935	Penidural Drops (Wyeth Pharmaceuticals)	Benzathine Benzylpenicillin
18961	Pyopen 1g sterile Powder (Link Pharmaceuticals Ltd)	Carbenicillin
18962	Ticarcillin 1g/vial Injection	Ticarcillin Sodium
19001	Megaclor 170mg Capsule (Pharmax Ltd)	Clomocycline Sodium
19005	OXYTETRACYCLINE/POLYMYXIN OINT EYE
19094	Aztreonam 1g powder for solution for injection vials	Aztreonam
19133	Cefalexin 250mg capsules (IVAX Pharmaceuticals UK Ltd)	Cefalexin
19138	Cefalexin 500mg capsules (Actavis UK Ltd)	Cefalexin
19144	Cefalexin 125mg/5ml oral suspension sugar free (Teva UK Ltd)	Cefalexin
19152	Cefalexin 250mg capsules (Actavis UK Ltd)	Cefalexin
19155	Phenoxymethylpenicillin 250mg tablets (IVAX Pharmaceuticals UK Ltd)	Phenoxymethylpenicillin potassium
19160	Cefalexin 250mg capsules (Generics (UK) Ltd)	Cefalexin
19161	Cefalexin 500mg capsules (Ranbaxy (UK) Ltd)	Cefalexin
19184	Cefalexin 500mg capsules (Generics (UK) Ltd)	Cefalexin
19205	Metronidazole 400mg tablets (A A H Pharmaceuticals Ltd)	Metronidazole
19209	Co-amoxiclav 250mg/125mg tablets (Actavis UK Ltd)	Amoxicillin trihydrate/Potassium clavulanate
19286	Broxil 250mg Capsule (Beecham Research Laboratories)	Phenethicillin Sodium
19330	Ilosone 250mg/5ml Liquid (Dista Products Ltd)	Erythromycin Lactobionate
19368	Tazocin 2.25g powder for solution for injection vials (Pfizer Ltd)	Piperacillin sodium/Tazobactam sodium
19414	Co-amoxiclav 250mg/125mg tablets (Sandoz Ltd)	Amoxicillin trihydrate/Potassium clavulanate
19534	SOFRAMYCIN EYE
19555	PONDOCILLIN 175mg/5ml
19572	CHLORAMPHENICOL EYE
19585	AMPICILLIN 250MG/FLUCLOXACILLIN 250MG
19593	AMOXIL PAED 125MG IN 1.25ML
19648	Co-fluampicil 250mg/250mg capsules (A A H Pharmaceuticals Ltd)	Flucloxacillin sodium/Ampicillin trihydrate
19693	Sustamycin 250mg Capsule (Boehringer Mannheim UK Ltd)	Tetracycline Hydrochloride
19699	CHLORHEXIDINE 0.1%/NEOMYCIN 0.5% NASAL
19713	CHLORAMPHENICOL EYE
19716	FLUOROMETHOLONE 0.1%/NEOMYCIN 0.5% EYE % DRO
19748	SOFRAMYCIN EYE
19795	AMOXYCILLIN 250MG/CLAVULANIC ACID 125MG
19838	Ceftriaxone 2g powder for solution for injection vials	Ceftriaxone sodium
19895	Bicillin Injection (Yamanouchi Pharma Ltd)	Benzylpenicillin Sodium
19909	Cefuroxime 750mg powder for injection vials	Cefuroxime sodium
20003	Ceftazidime 3g powder for solution for injection vials	Ceftazidime pentahydrate
20007	Talampicillin 250mg tablets	Talampicillin Hydrochloride
20009	TALAMPICILLIN 250 MG SYR
20054	Tetralysal 408mg Capsule (Pharmacia Ltd)	Lymecycline
20056	HYDROCORTISONE ACETATE,AUREOMYCIN,PARAFF OIN
20126	Trimethoprim with sulfamethoxazole 160mg+800mg Tablet	Sulfamethoxazole
20198	PHENOXYMETHYLPENICILLIN 150 MG SYR
20205	VANCOMYCIN ORAL 10 GM SOL
20295	Genticin Injectable 80mg/2ml solution for injection ampoules (AMCo)	Gentamicin sulfate
20368	Sulfamethoxazole 400mg with trimethoprim 80mg/5ml concentrate solution for infusion	Sulfamethoxazole
20409	Cefaclor 250mg/5ml Liquid (Lagap)	Cefaclor monohydrate
20420	Cefaclor 250mg/5ml Liquid (Generics (UK) Ltd)	Cefaclor monohydrate
20432	Clavulanic acid 57mg with amoxicillin 400mg/5ml sugar free suspension	Amoxicillin Trihydrate
20516	Miraxid Liquid (Rpr / Fisons)	Pivampicillin
20523	Thalazole 500mg Tablet (May and Baker)	Phthalylsulfathiazole
20531	Amfipen 250mg Capsule (Yamanouchi Pharma Ltd)	Ampicillin
20549	Cedax 18mg/ml Liquid (Schering-Plough Ltd)	Ceftibuten
20569	Claforan 1g powder for solution for injection vials (Sanofi)	Cefotaxime sodium
20678	AUREOMYCIN EYE
20869	Flucloxacillin with ampicillin 250mg+250mg Injection	Ampicillin Trihydrate
20881	Cefaclor 375mg modified-release tablets (Ranbaxy (UK) Ltd)	Cefaclor monohydrate
20920	Trimethoprim with sulfamethoxazole 80mg + 400mg/5ml Oral suspension	Sulfamethoxazole
20992	Distaclor MR 375mg tablets (Flynn Pharma Ltd)	Cefaclor monohydrate
21016	Gentamicin 5mg/1ml solution for injection ampoules	Gentamicin sulfate
21029	Miraxid 450 Tablet (Rpr / Fisons)	Pivampicillin
21032	Colomycin 19.5million unit powder vials (Forest Laboratories UK Ltd)	Colistin sulfate
21037	Uromide Tablet (Consolidated Chemicals (UK) Ltd)	Sulfacarbamide/phenazopyridine Hydrochloride
21038	Doxatet 100mg Tablet (Manufacturer unknown)	Doxycycline Hyclate
21042	Benzylpeniciilin 250mg tablets	Benzylpenicillin Potassium
21058	Colistin 1.5million unit tablets	Colistin sulfate
21071	PONDOCILLIN sach 175 MG
21147	Uriben 300mg/5ml oral suspension (Rosemont Pharmaceuticals Ltd)	Nalidixic acid
21195	Linezolid 600mg tablets	Linezolid
21345	Bacampicillin HCl 400mg tablets	Bacampicillin
21366	Tetracycline 250mg/vial IV injection	Tetracycline Hydrochloride
21405	Phenoxymethylpenicillin 250mg/5ml oral solution sugar free	Phenoxymethylpenicillin Potassium
21433	Phenethicillin 250mg capsule	Phenethicillin Sodium
21443	Broxil 125mg/5ml Oral solution (Beecham Research Laboratories)	Phenethicillin Sodium
21445	Phenethicillin 125mg/5ml oral solution	Phenethicillin Sodium
21452	PHENETHICILLIN POTASSIUM 250 MG TAB
21478	Nystatin with metronidazole 100,000iu with 400mg vaginal insert and tablet	Metronidazole
21487	Fosfomycin 3g granules sachets	Fosfomycin Trometamol
21495	HYDROCORTISONE & NEOMYCIN DROPS 1 % EYE
21498	Amikacin 500mg/2ml solution for injection vials	Amikacin sulfate
21600	ACHROMYCIN EYE
21629	TETRACYCLINE EYE
21640	Trimopan 100mg tablets (Teva UK Ltd)	Trimethoprim
21654	TETRACYCLINE EAR/EYE
21658	SPIRAMYCIN 250 MG TAB
21737	Piperacillin 2g/vial injection	Piperacillin Sodium
21775	Clavulanic acid 31mg with amoxicillin 125mg/5ml sugar free oral suspension	Amoxicillin Trihydrate
21799	Almodan 250mg Capsule (Berk Pharmaceuticals Ltd)	Amoxicillin trihydrate
21801	Vidopen 250mg Capsule (Berk Pharmaceuticals Ltd)	Ampicillin
21802	Berkmycen 250mg Tablet (Berk Pharmaceuticals Ltd)	Oxytetracycline dihydrate
21804	Tetracycline 125mg/5ml syrup	Tetracycline Hydrochloride
21805	Triprimix 200 Tablet (Ashbourne Pharmaceuticals Ltd)	Trimethoprim
21806	Ladropen 250mg capsules (Teva UK Ltd)	Flucloxacillin sodium
21808	Rommix 125mg/5ml Oral suspension sugar free (Ashbourne Pharmaceuticals Ltd)	Erythromycin ethyl succinate
21809	Comixco 80mg+400mg Tablet (Ashbourne Pharmaceuticals Ltd)	Trimethoprim/Sulfamethoxazole
21812	Ciproxin Infusion 100mg/50ml solution for infusion bottles (Bayer Plc)	Ciprofloxacin lactate
21827	Almodan 500mg Capsule (Berk Pharmaceuticals Ltd)	Amoxicillin trihydrate
21828	Demix 50 capsules (Ashbourne Pharmaceuticals Ltd)	Doxycycline hyclate
21829	Zoxycil 250mg Capsule (Trinity Pharmaceuticals Ltd)	Amoxicillin trihydrate
21835	Kiflone 250mg Capsule (Berk Pharmaceuticals Ltd)	Cefalexin
21837	Cyclomin 50mg Tablet (Berk Pharmaceuticals Ltd)	Minocycline hydrochloride
21842	Cedax 36mg/ml Liquid (Schering-Plough Ltd)	Ceftibuten
21844	Amix 250 oral suspension (Ashbourne Pharmaceuticals Ltd)	Amoxicillin trihydrate
21845	Almodan 250mg/5ml Oral solution (Berk Pharmaceuticals Ltd)	Amoxicillin trihydrate
21850	Zoxin 250mg Capsule (Opus Pharmaceuticals Ltd)	Flucloxacillin sodium
21858	Ladropen 500mg capsules (Teva UK Ltd)	Flucloxacillin sodium
21860	Cyclodox 100mg Capsule (Berk Pharmaceuticals Ltd)	Doxycycline hyclate
21865	Blemix 50mg tablets (Ashbourne Pharmaceuticals Ltd)	Minocycline hydrochloride
21878	Demix 100 capsules (Ashbourne Pharmaceuticals Ltd)	Doxycycline hyclate
21881	GARAMYCIN EAR/EYE
21926	Amfipen 500mg/vial Injection (Yamanouchi Pharma Ltd)	Ampicillin sodium
21963	Almodan 250mg/5ml Oral solution (Berk Pharmaceuticals Ltd)	Amoxicillin trihydrate
21967	Vidopen 500mg Capsule (Berk Pharmaceuticals Ltd)	Ampicillin
21978	Blemix 100mg tablets (Ashbourne Pharmaceuticals Ltd)	Minocycline hydrochloride
21979	Kiflone 250mg/5ml Oral solution (Berk Pharmaceuticals Ltd)	Cefalexin
21982	AMOXYCILLIN TRIHYDRATE SACHET
22010	Apsin vk 250mg/5ml Oral solution (Approved Prescription Services Ltd)	Phenoxymethylpenicillin potassium
22015	Respillin 125mg/5ml Oral solution (OPD Pharm)	Amoxicillin trihydrate
22016	Almodan 125mg/5ml Oral solution (Berk Pharmaceuticals Ltd)	Amoxicillin trihydrate
22017	Respillin 125mg/5ml Oral solution (OPD Pharm)	Amoxicillin trihydrate
22029	Amiclav 250mg/125mg tablets (Ashbourne Pharmaceuticals Ltd)	Amoxicillin trihydrate/Potassium clavulanate
22042	Distaclor 250mg/5ml oral suspension (Flynn Pharma Ltd)	Cefaclor monohydrate
22059	Soframycin 250mg Tablet (Hoechst Marion Roussel)	Framycetin Sulphate
22063	Sodium fusidate 500mg powder and solvent for solution for infusion vials	Sodium fusidate
22076	Ledermycin 300mg Tablet (Wyeth Pharmaceuticals)	Demeclocycline Hydrochloride
22109	CHLORAMPHENICOL EAR
22118	PIVAMPICILLIN 175mg/5ml
22135	HYDROCORTISONE 0.5%/NEOMYCIN 0.5%
22179	Crystapen g 250mg Tablet (Glaxo Laboratories Ltd)	Benzylpenicillin Potassium
22180	BETAMETHASONE 0.1%/NEOMYCIN 0.5% EEN DRO
22246	Metronidazole 500mg tablets (Actavis UK Ltd)	Metronidazole
22293	AMOXYCILLIN TRIHYDRATE SACHET
22300	CHLORAMPHENICOL 1%/HYDROCORTIS.0.5% EYE
22321	Cefalexin 500mg tablets (Generics (UK) Ltd)	Cefalexin
22415	Amoram 500mg capsules (LPC Medical (UK) Ltd)	Amoxicillin trihydrate
22420	Metrolyl 500mg suppositories (Sandoz Ltd)	Metronidazole
22422	Galfloxin 250mg Capsule (Galen Ltd)	Flucloxacillin sodium
22438	Amoram 250mg/5ml oral suspension (LPC Medical (UK) Ltd)	Amoxicillin trihydrate
22452	Britcin 250mg Capsule (DDSA Pharmaceuticals Ltd)	Ampicillin
22453	Azlocillin 1g/vial injection	Azlocillin Sodium
22469	AMOXYCILLIN 125mg/31mg CLAVULANIC ACID
22481	HYDROCORTISONE 1.5%/NEOMYCIN 0.5% EAR/EY
22482	AMPICILLIN
22544	AMPICILLIN 125MG/FLUCLOXACILLIN 125MG
22670	PROCAINE PENICILLIN/BENZYLPENICILLIN 3 GM INJ
22770	Ertapenem 1g powder for solution for infusion vials	Ertapenem sodium
22808	Procaine benzylpenicillin injection	Procaine Benzylpenicillin
22881	CHLORAMPHENICOL/PREDNISOLONE DROPS 1 % EAR
22964	Telithromycin 400mg tablets	Telithromycin
22991	Chemotrim Liquid (Rosemont Pharmaceuticals Ltd)	Trimethoprim/Sulfamethoxazole
23000	Benzathine penicillin 229mg/ml injection	Benzathine Benzylpenicillin
23017	Erycen 500mg Tablet (Berk Pharmaceuticals Ltd)	Erythromycin
23112	NEOMYCIN/PREDNISOLONE DROPS DRO
23186	Vidopen 125mg/5ml Oral solution (Berk Pharmaceuticals Ltd)	Ampicillin
23238	Amoxicillin 125mg/5ml oral suspension (IVAX Pharmaceuticals UK Ltd)	Amoxicillin trihydrate
23240	Flucloxacillin 250mg capsules (A A H Pharmaceuticals Ltd)	Flucloxacillin sodium
23244	Ilotycin 250mg Tablet (Eli Lilly and Company Ltd)	Erythromycin
23392	NEOMYCIN & BACITRACIN CRE
23405	Doxylar 100mg capsules (Sandoz Ltd)	Doxycycline hyclate
23407	Zyvox 600mg tablets (Pfizer Ltd)	Linezolid
23432	Doxylar 50mg capsules (Sandoz Ltd)	Doxycycline hyclate
23485	Flu-amp 500mg Capsule (Generics (UK) Ltd)	Flucloxacillin sodium/Ampicillin trihydrate
23500	CHLORAMPHENICOL/POLYVINYL ALCOHOL EYE
23501	TANDERIL CHLORAMPHENICOL EYE
23510	Kefadim 500mg powder for solution for injection vials (Flynn Pharma Ltd)	Ceftazidime pentahydrate
23518	Clindamycin HCl 150mg/ml injection	Clindamycin Hydrochloride
23583	FLUCLOXACILLIN
23586	PONDOCILLIN
23590	NEOMYCIN SULP/HYDROCORTISONE LOT
23602	Ticarcillin 3g/vial Injection	Ticarcillin Sodium
23607	PONDOCILLIN SACHET
23666	Grepafloxacin 600mg Tablet	Grepafloxacin
23740	Amoxicillin 500mg capsules (Generics (UK) Ltd)	Amoxicillin trihydrate
23758	Timentin 1.6g/vial Infusion (Beecham Research Laboratories)	Ticarcillin Sodium
23776	Benzylpenicillin 3g/vial injection	Benzylpenicillin Sodium
23819	Doxycycline (as hyclate) 50mg capsules with microgranules	Doxycycline Hyclate
23842	CEPHALORIDINE 1 GM INJ
23954	Erythrolar 500mg Tablet (Lagap)	Erythromycin stearate
23967	Amoxicillin 250mg capsules (Teva UK Ltd)	Amoxicillin trihydrate
24005	Co-amoxiclav 1000mg/200mg powder for solution for injection vials	Amoxicillin sodium/Potassium clavulanate
24006	Clavulanic acid 31mg with amoxcillin 125mg/5ml oral suspension	Amoxicillin Trihydrate
24011	NATAMYCIN SPR
24046	Ceftazidime 500mg powder for solution for injection vials	Ceftazidime pentahydrate
24048	Vancocin Matrigel 250mg capsules (Flynn Pharma Ltd)	Vancomycin hydrochloride
24063	Timentin 3.2g powder for solution for infusion vials (GlaxoSmithKline UK Ltd)	Ticarcillin sodium/Potassium clavulanate
24090	Cefalexin 250mg capsules (PLIVA Pharma Ltd)	Cefalexin
24093	Clavulanic acid with amoxicillin dispersible tablets	Amoxicillin Trihydrate
24097	Rondomycin 150mg Capsule (Pfizer Ltd)	Metacycline
24126	Doxycycline 100mg capsules (IVAX Pharmaceuticals UK Ltd)	Doxycycline hyclate
24127	Erythromycin 250mg gastro-resistant tablets (A A H Pharmaceuticals Ltd)	Erythromycin
24129	Erythromycin 250mg gastro-resistant tablets (IVAX Pharmaceuticals UK Ltd)	Erythromycin
24149	Doxycycline 100mg capsules (A A H Pharmaceuticals Ltd)	Doxycycline hyclate
24150	Amoxicillin 125mg/5ml oral suspension sugar free (IVAX Pharmaceuticals UK Ltd)	Amoxicillin trihydrate
24200	Respillin 500mg Capsule (OPD Pharm)	Amoxicillin trihydrate
24203	Respillin 250mg Capsule (OPD Pharm)	Amoxicillin trihydrate
24205	BETAMETHASONE /NEOMYCIN
24220	Arpimycin 250mg/5ml Liquid (Rosemont Pharmaceuticals Ltd)	Erythromycin ethyl succinate
24229	MINIMS CHLORAMPHENICOL EYE DROPS
24245	Cyclomin 100mg Tablet (Berk Pharmaceuticals Ltd)	Minocycline hydrochloride
24288	AMOXIL
24324	Trimogal 200mg Tablet (Lagap)	Trimethoprim
24373	Tavanic 500mg/100ml solution for infusion vials (Sanofi)	Levofloxacin hemihydrate
24396	Flemoxin 750mg Soluble tablet (Paines & Byrne Ltd)	Amoxicillin Trihydrate
24483	Penbritin 250mg capsules (Chemidex Pharma Ltd)	Ampicillin
24618	Keflex 500mg capsules (Flynn Pharma Ltd)	Cefalexin
24643	Demeclocycline with chlortetracycline with tetracycline tablets	Chlortetracycline Hydrochloride
24669	PENICILLIN V
24747	Ladropen 125mg/5ml Liquid (Berk Pharmaceuticals Ltd)	Flucloxacillin sodium
24819	Amoxil 500mg powder for solution for injection vials (GlaxoSmithKline UK Ltd)	Amoxicillin sodium
24847	Ampicillin 500mg / Flucloxacillin 500mg injection	Ampicillin Trihydrate
24856	Sulphamezathine 333mg/ml Injection (AstraZeneca UK Ltd)	Sulfadimidine
24937	Promixin 1million unit powder for solution for injection vials (Profile Pharma Ltd)	Colistimethate sodium
24974	PIVAMPICILLIN 250MG/PIVMECILLINAM 200MG
25000	NATAMYCIN 1 % SYR
25016	VIBRAMYCIN
25017	TETRACYCLINE
25034	AMOXYCILLIN 125mg/62mg CLAVULANIC ACID
25071	Tetracycline with nystatin capsules	Tetracycline Hydrochloride
25127	Avelox 400mg tablets (Bayer Plc)	Moxifloxacin hydrochloride
25228	Benzylpeniciilin 250mg/5ml oral solution	Benzylpenicillin Potassium
25269	Bactrim im 320mg/ml intramuscular injection (Roche Products Ltd)	Sulfamethoxazole
25274	Tetracycline 500mg/vial IV injection	Tetracycline Hydrochloride
25278	Rommix 500mg Tablet (Ashbourne Pharmaceuticals Ltd)	Erythromycin
25280	Tiloryth 250mg gastro-resistant capsules (Tillomed Laboratories Ltd)	Erythromycin
25293	Apsin vk 250mg Tablet (Approved Prescription Services Ltd)	Phenoxymethylpenicillin potassium
25370	Ranclav 375mg tablets (Ranbaxy (UK) Ltd)	Amoxicillin trihydrate/Potassium clavulanate
25384	Distaclor 125mg/5ml oral suspension (Flynn Pharma Ltd)	Cefaclor monohydrate
25484	Amoxicillin 250mg capsules (A A H Pharmaceuticals Ltd)	Amoxicillin trihydrate
25497	Syraprim 100mg Tablet (Wellcome Medical Division)	Trimethoprim
25515	Azlocillin 2g/vial injection	Azlocillin Sodium
25532	Crystapen 1200mg Powder for solution for injection (Britannia Pharmaceuticals Ltd)	Benzylpenicillin sodium
25570	Co-fluampicil 250mg/250mg capsules (Sandoz Ltd)	Flucloxacillin sodium/Ampicillin trihydrate
25590	Kanamycin 1g/vial Powder	Kanamycin
25595	Erythromycin ethyl succinate 500mg/5ml oral suspension sugar free (IVAX Pharmaceuticals UK Ltd)	Erythromycin ethyl succinate
25614	Cefotaxime 2g powder for solution for injection vials	Cefotaxime sodium
25666	Cefuroxime with Saline 750mg infusion	Cefuroxime Sodium
25667	Zinacef 1.5g/vial Infusion (Glaxo Laboratories Ltd)	Cefuroxime Sodium
25694	Penicillin VK 250mg Tablet (Kent Pharmaceuticals Ltd)	Phenoxymethylpenicillin potassium
25751	Erythromycin ethylsuccinate (coated) 250mg/5ml oral suspension sugar free	Erythromycin Ethyl Succinate
25752	Nystatin with tetracycline hc Capsule	Tetracycline Hydrochloride
25758	TOBRAMYCIN EYE
25770	CEPHALORIDINE 500 MG INJ
25832	Pivampicillin 125mg with pivmecillinam100mg tablet	Pivampicillin
25834	Orbenin 125mg/5ml Oral solution (Goldshield Pharmaceuticals Ltd)	Cloxacillin
25900	Spiramycin 500mg tablet	Spiramycin
25901	Sparfloxacin 200mg tablet	Sparfloxacin
25908	Sulfamethoxazole 800mg with trimethoprim 160mg tablet	Sulfamethoxazole
25914	Temopen 1g/vial Powder (Bencard)	Temocillin sodium
25938	Ticarcillin 5g/vial Injection	Ticarcillin Sodium
25943	ERYTHROMYCIN I/V 300 MG INJ
25947	Cefazolin 500mg powder for solution for injection vials	Cefazolin sodium
25953	Kefadol 500mg/vial Injection (Dista Products Ltd)	Cefamandole Nafate
26042	Rocephin 250mg powder for solution for injection vials (Roche Products Ltd)	Ceftriaxone sodium
26059	Clarithromycin 187.5mg granules straws	Clarithromycin
26068	POLYMIXIN 10000U/NEOMYCIN 0.5%/HYDROCORT
26073	CHLORAMPHENICOL EAR
26075	OXYPHENBUTAZONE 10%/CHLORAMPHENICOL 1% E
26080	FLUOROMETHOLONE 0.1%/NEOMYCIN 0.5% EYE
26101	Pivmecillinam 100mg/sachet	Pivmecillinam Hydrochloride
26111	Economycin 250mg Tablet (DDSA Pharmaceuticals Ltd)	Tetracycline hydrochloride
26113	Fosfomycin 2g Sachets	Fosfomycin
26157	Amoxicillin 500mg capsules (Actavis UK Ltd)	Amoxicillin trihydrate
26174	Ampicillin 500mg capsules (A A H Pharmaceuticals Ltd)	Ampicillin
26189	Erythromycin 1g powder for solution for infusion vials	Erythromycin lactobionate
26207	Keftid 250mg capsules (Co-Pharma Ltd)	Cefaclor monohydrate
26215	Stabilin V-K 250mg Tablet (Knoll Ltd)	Phenoxymethylpenicillin potassium
26225	Stabilin V-K 250mg/5ml Oral solution (Knoll Ltd)	Phenoxymethylpenicillin potassium
26233	Keftid 125mg/5ml oral suspension (Co-Pharma Ltd)	Cefaclor monohydrate
26236	Keftid 500mg capsules (Co-Pharma Ltd)	Cefaclor monohydrate
26262	Zoxycil 500mg Capsule (Trinity Pharmaceuticals Ltd)	Amoxicillin trihydrate
26289	Bacticlor MR 375mg tablets (Ranbaxy (UK) Ltd)	Cefaclor monohydrate
26326	Floxapen 250mg powder for solution for injection vials (GlaxoSmithKline UK Ltd)	Flucloxacillin sodium
26329	Co-fluampicil 250mg/250mg powder for solution for injection vials	Ampicillin sodium/Flucloxacillin sodium
26350	Floxapen 500mg powder for solution for injection vials (GlaxoSmithKline UK Ltd)	Flucloxacillin sodium
26356	Amfipen 500mg Capsule (Yamanouchi Pharma Ltd)	Ampicillin
26365	Erythromycin 500mg Tablet (IVAX Pharmaceuticals UK Ltd)	Erythromycin
26392	Vibrox 100mg capsules (Kent Pharmaceuticals Ltd)	Doxycycline hyclate
26510	Ampicillin 250mg / Flucloxacillin 250mg injection	Ampicillin Trihydrate
26519	AMOXIL
26558	Floxapen 1g powder for solution for injection vials (GlaxoSmithKline UK Ltd)	Flucloxacillin sodium
26659	Distaquaine v-k 250mg/5ml Liquid (Dista Products Ltd)	Phenoxymethylpenicillin potassium
26747	Doxycycline 100mg Tablet (Neo Laboratories Ltd)	Doxycycline Hyclate
26770	Amikin 500mg/2ml solution for injection vials (Bristol-Myers Squibb Pharmaceuticals Ltd)	Amikacin sulfate
26813	Cidomycin 40mg/ml Injection (Aventis Pharma)	Gentamicin Sulphate
26840	Ciprofloxacin 100mg/50ml solution for infusion bottles	Ciprofloxacin lactate
26936	Neomycin 0.5% eye drops 0.5ml unit dose preservative free	Neomycin sulfate
26989	Kiflone 125mg/5ml Oral solution (Berk Pharmaceuticals Ltd)	Cefalexin
26992	Kiflone 500mg Tablet (Berk Pharmaceuticals Ltd)	Cefalexin
27000	NEOMYCIN & BACITRACIN OINT EYE
27017	Kiflone 500mg Capsule (Berk Pharmaceuticals Ltd)	Cefalexin
27032	CIDOMYCIN EAR/EYE
27048	Syraprim 300mg Tablet (Wellcome Medical Division)	Trimethoprim
27057	Flucloxacillin 125mg/5ml oral solution (A A H Pharmaceuticals Ltd)	Flucloxacillin sodium
27072	Keflex 125mg/5ml oral suspension (Flynn Pharma Ltd)	Cefalexin
27191	KANAMYCIN 250 MG CAP
27195	TERRAMYCIN SYR
27203	Erythromycin ethyl succinate 500mg/5ml oral suspension sugar free (Teva UK Ltd)	Erythromycin ethyl succinate
27254	Tenkorex 500mg Capsule (OPD Pharm)	Cefalexin
27255	Trimethoprim 200mg tablets (A A H Pharmaceuticals Ltd)	Trimethoprim
27405	Vancocin Matrigel 125mg capsules (Flynn Pharma Ltd)	Vancomycin hydrochloride
27417	Sulphafurazole 500mg tablet	Sulfafurazole Acetyl
27418	Trimethoprim with sulfamethoxazole 40mg + 200mg/5ml Oral suspension	Sulfamethoxazole
27445	Trimethoprim with sulfamethoxazole 160mg + 800mg/10ml Concentrate for solution for infusion	Sulfamethoxazole
27473	CHLORTETRACYCLINE HYDROCHLORIDE EYE
27495	Arpimycin 125mg/5ml Liquid (Rosemont Pharmaceuticals Ltd)	Erythromycin ethyl succinate
27504	Primacine 500mg/5ml Liquid (Pinewood Healthcare)	Erythromycin ethyl succinate
27510	Meronem 1g powder for solution for injection vials (AstraZeneca UK Ltd)	Meropenem trihydrate
27669	HYDROCORTISONE 1.5%/NEOMYCIN 0.5% EE
27681	Ranclav 125mg/31mg/5ml SF oral suspension (Ranbaxy (UK) Ltd)	Amoxicillin trihydrate/Potassium clavulanate
27714	Amrit 250mg Capsule (BHR Pharmaceuticals Ltd)	Amoxicillin trihydrate
27722	Lincocin 500mg Capsule (Pharmacia Ltd)	Lincomycin
27725	Amoxicillin 250mg/5ml oral suspension (Teva UK Ltd)	Amoxicillin trihydrate
27768	Erythrolar 250mg Tablet (Lagap)	Erythromycin stearate
27843	TERRAMYCIN + POLYMYXIN B OPHTHALMIC OIN
27855	Nivemycin 100mg/5ml Oral solution (Sovereign Medical Ltd)	Neomycin Sulphate
27857	KAOLIN & NEOMYCIN MIX
27858	GARAMYCIN OINT EYE
27867	NEOMYCIN SULPHATE EYE
27886	AMOXYCILLIN 250/CLAVULANIC ACID 125 DISP
27897	AMOXYCILLIN
27921	Laratrim forte Tablet (Lagap)	Trimethoprim/Sulfamethoxazole
27970	BETAMETHASONE SOD PHOS 0.1%/NEOMYCIN 0.5
27986	Monuril 2g Paediatric sachet (Pharmax Ltd)	Fosfomycin
27994	Vancocin 500mg/vial Powder for solution for infusion (Eli Lilly and Company Ltd)	Vancomycin hydrochloride
28002	Lincomycin hcl 250mg/5ml Oral solution	Lincomycin
28004	Co-trimoxazole (trimethoprim and sulfamethoxazole) 20mg+100mg paediatric tablets	Sulfamethoxazole
28054	Zinacef 250mg powder for injection vials (GlaxoSmithKline UK Ltd)	Cefuroxime sodium
28130	Amoxicillin 3g oral powder sachets sugar free (Teva UK Ltd)	Amoxicillin trihydrate
28284	Flucloxacillin 125mg/5ml oral solution (Teva UK Ltd)	Flucloxacillin sodium
28289	Klaricid IV 500mg powder for solution for infusion vials (Abbott Laboratories Ltd)	Clarithromycin
28291	OXYTETRACYCLINE 3%/HYDROCORTISONE 1%
28377	Cidomycin 40mg/ml Injection (Beacon Pharmaceuticals Ltd)	Gentamicin Sulphate
28452	Metrozol 500mg/100ml Infusion (Parkfields)	Metronidazole
28487	Gentamicin 40mg/1ml solution for injection ampoules	Gentamicin sulfate
28544	Ciprofloxaxin 400mg/200ml in glucose 5% infusion	Ciprofloxacin Lactate
28562	Enteromide 500mg Tablet (Consolidated Chemicals (UK) Ltd)	Calcium
28572	Mezlocillin 50mg/vial Injection	Mezlocillin
28573	Achromycin im 100mg/vial intramuscular injection (Wyeth Pharmaceuticals)	Tetracycline Hydrochloride
28592	Amoxicillin 500mg with clavulanic acid 100mg/vial injection	Potassium Clavulanate
28618	Cloxacillin 500mg/vial Im injection	Cloxacillin
28619	Aztreonam 500mg powder for solution for injection vials	Aztreonam
28681	Azactam 2g powder for solution for injection vials (Bristol-Myers Squibb Pharmaceuticals Ltd)	Aztreonam
28685	Rocephin 2g powder for solution for injection vials (Roche Products Ltd)	Ceftriaxone sodium
28701	Ampicillin 50mg / Cloxacillin 25mg/vial injection	Cloxacillin
28722	Keflex 250mg/5ml oral suspension (Flynn Pharma Ltd)	Cefalexin
28730	ROVAMYCIN 250 MG TAB
28736	TETRACYCLINE HYDROCHLORIDE/AMPHOTERICIN SYR
28870	Amoxicillin 125mg/5ml oral suspension (Teva UK Ltd)	Amoxicillin trihydrate
28871	Co-amoxiclav 250mg/125mg tablets (IVAX Pharmaceuticals UK Ltd)	Amoxicillin trihydrate/Potassium clavulanate
28872	Amoxicillin 125mg/5ml Mixture (Crosspharma Ltd)	Amoxicillin trihydrate
28874	Co-amoxiclav 125mg/31mg/5ml oral suspension sugar free (IVAX Pharmaceuticals UK Ltd)	Amoxicillin trihydrate/Potassium clavulanate
28875	Amoxicillin 125mg/5ml oral suspension (Ranbaxy (UK) Ltd)	Amoxicillin trihydrate
28882	Amoxicillin 250mg Capsule (Crosspharma Ltd)	Amoxicillin trihydrate
28896	Mezlocillin 1g/vial Injection	Mezlocillin
28915	Amikacin 100mg/2ml solution for injection vials	Amikacin sulfate
28919	Ampicillin 250mg / Cloxacillin 250mg/vial injection	Cloxacillin
29012	Chloromycetin 300mg/vial Powder (Parke-davis Research Laboratories)	Chloramphenicol Sodium Succinate
29061	AMOXIL SF
29154	Erythromycin 250mg Capsule (Actavis UK Ltd)	Erythromycin Lactobionate
29183	Cefuroxime 750mg with metronidazole 500mg infusion	Cefuroxime Sodium
29202	Cefalexin 500mg tablets (A A H Pharmaceuticals Ltd)	Cefalexin
29252	Azactam 1g powder for solution for injection vials (Bristol-Myers Squibb Pharmaceuticals Ltd)	Aztreonam
29280	Ofloxacin 2mg/ml Infusion	Ofloxacin Hydrochloride
29281	Cefalexin 500mg capsules (Teva UK Ltd)	Cefalexin
29295	Linezolid 100mg/5ml oral suspension	Linezolid
29327	Metronidazole 400mg tablets (Actavis UK Ltd)	Metronidazole
29336	Metronidazole 200mg/5ml oral suspension (Rosemont Pharmaceuticals Ltd)	Metronidazole benzoate
29337	Amoxicillin 125mg/5ml Oral solution (Neo Laboratories Ltd)	Amoxicillin trihydrate
29343	Ciprofloxacin 250mg tablets (A A H Pharmaceuticals Ltd)	Ciprofloxacin hydrochloride
29344	Erythromycin 250mg gastro-resistant tablets (Actavis UK Ltd)	Erythromycin
29351	Trimethoprim 50mg/5ml oral suspension sugar free (Teva UK Ltd)	Trimethoprim
29353	Co-amoxiclav 500mg/125mg tablets (Teva UK Ltd)	Amoxicillin trihydrate/Potassium clavulanate
29356	Co-amoxiclav 500mg/125mg tablets (IVAX Pharmaceuticals UK Ltd)	Amoxicillin trihydrate/Potassium clavulanate
29357	Sulphadimethoxine 500mg tablet	Sulphadimethoxine
29363	Kanamycin 250mg/ml Solution	Kanamycin
29377	Benzathine peniciilin 229mg/5ml suspension	Benzathine Benzylpenicillin
29418	Dentomycin 2% w/v Dental gel (Wyeth Pharmaceuticals)	Minocycline hydrochloride
29458	Ciprofloxacin 500mg tablets (A A H Pharmaceuticals Ltd)	Ciprofloxacin hydrochloride
29463	Amoxicillin 500mg capsules (IVAX Pharmaceuticals UK Ltd)	Amoxicillin trihydrate
29464	Cefalexin 250mg/5ml oral suspension (Generics (UK) Ltd)	Cefalexin
29472	Ciprofloxacin 750mg tablets (A A H Pharmaceuticals Ltd)	Ciprofloxacin hydrochloride
29474	Amoxicillin 1000mg with clavulanic acid 100mg/vial injection	Potassium Clavulanate
29507	Ciprofloxacin 400mg/200ml in sodium chloride 0.9% infusion	Ciprofloxacin Lactate
29513	NEOMYCIN SULPHATE
29532	Trimogal 100mg Tablet (Lagap)	Trimethoprim
29541	Linezolid 600mg/300ml infusion bags	Linezolid
29545	Calthor 500mg Tablet (Wyeth Pharmaceuticals)	Ciclacillin
29569	CLOBETASONE 0.1%/NEOMYCIN 0.5% EYE
29588	Genticin 1mg/ml Intrathecal injection (Roche Products Ltd)	Gentamicin Sulphate
29589	Ticar 1g/vial Injection (Link Pharmaceuticals Ltd)	Ticarcillin Sodium
29615	Colistimethate sodium 1million units powder for solution for injection	Colistimethate Sodium
29671	Flucloxacillin iv 500mg/vial Injection	Flucloxacillin Sodium
29697	Amopen 125mg/5ml Liquid (Yorkshire Pharmaceuticals Ltd)	Amoxicillin trihydrate
29748	Cefalexin 125mg/5ml oral suspension (A A H Pharmaceuticals Ltd)	Cefalexin
29800	Phthalylsulfathiazole 500mg tablet	Phthalylsulfathiazole
29805	Benzylpenicllin 6g/vial injection	Benzylpenicillin Sodium
29858	Amoxicillin 125mg/5ml oral suspension sugar free (Sandoz Ltd)	Amoxicillin trihydrate
29907	Comox Tablet (IVAX Pharmaceuticals UK Ltd)	Trimethoprim/Sulfamethoxazole
29944	Flucloxacillin 250mg capsules (Ranbaxy (UK) Ltd)	Flucloxacillin sodium
29994	Sulfaguanidine 500mg tablet	Sulfaguanidine
29995	CO-CAPS PENICILLIN V-K 250 MG CAP
30046	Claforan 500mg powder for solution for injection vials (Sanofi)	Cefotaxime sodium
30089	Norzol 200mg/5ml oral suspension (Rosemont Pharmaceuticals Ltd)	Metronidazole benzoate
30099	Benzylpenicillin sodium with procaine benzylpenicillin injection	Benzylpenicillin Sodium
30110	NEOMYCIN 0.5%/PREDNISOLONE 0.5% EAR/EYE
30177	Erythromycin ethyl succinate 250mg/5ml oral suspension sugar free (IVAX Pharmaceuticals UK Ltd)	Erythromycin ethyl succinate
30201	Co-trimoxazole 240mg/5ml Paediatric mixture (Lagap)	Trimethoprim/Sulfamethoxazole
30231	Phenoxymethylpenicillin 125mg/5ml Oral solution (Generics (UK) Ltd)	Phenoxymethylpenicillin potassium
30233	Phenoxymethylpenicillin 250mg/5ml oral solution (Generics (UK) Ltd)	Phenoxymethylpenicillin potassium
30234	Erythromycin ethylsuccinate 125mg sachets	Erythromycin Ethyl Succinate
30423	Azlocillin 5g/vial infusion	Azlocillin Sodium
30461	CLOXACILLIN TAB
30471	Ceporin 1g Injection (Glaxo Laboratories Ltd)	Cefaloridine
30498	Amopen 250mg Capsule (Yorkshire Pharmaceuticals Ltd)	Amoxicillin trihydrate
30520	Primacine 125mg/5ml Liquid (Pinewood Healthcare)	Erythromycin ethyl succinate
30528	Amoxicillin 250mg capsules (Kent Pharmaceuticals Ltd)	Amoxicillin trihydrate
30530	Ceftazidime with Saline 2g infusion	Ceftazidime Pentahydrate
30542	CEPHALORIDINE 250 MG INJ
30546	GRAMICIDIN 0.025%/NEOMYCIN 0.25% EYE
30610	Nicef 250mg capsules (Co-Pharma Ltd)	Cefradine
30614	Sulfamethoxazole 200mg with trimethoprim 40mg/5ml oral suspension	Sulfamethoxazole
30615	Ticar 5g/vial Injection (Link Pharmaceuticals Ltd)	Ticarcillin Sodium
30619	Pyridium 100mg Tablet (Pfizer Consumer Healthcare Ltd)	Phenazopyridine Hydrochloride
30630	Penbritin 250mg/vial Injection (Beecham Research Laboratories)	Ampicillin Sodium
30696	Mecillinam 400mg/vial Injection	Mecillinam
30705	Co-amoxiclav 500mg/125mg tablets (Generics (UK) Ltd)	Amoxicillin trihydrate/Potassium clavulanate
30707	Ciprofloxacin 500mg tablets (Generics (UK) Ltd)	Ciprofloxacin hydrochloride
30739	Doxycycline 100mg capsules (Teva UK Ltd)	Doxycycline hyclate
30743	Amoxicillin 250mg capsules (Ranbaxy (UK) Ltd)	Amoxicillin trihydrate
30745	Amoxicillin 250mg capsules (Generics (UK) Ltd)	Amoxicillin trihydrate
30764	Co-fluampicil 250mg/250mg capsules (IVAX Pharmaceuticals UK Ltd)	Flucloxacillin sodium/Ampicillin trihydrate
30769	Cefradine 250mg capsules (IVAX Pharmaceuticals UK Ltd)	Cefradine
30771	Cefaclor 500mg capsules (Ranbaxy (UK) Ltd)	Cefaclor monohydrate
30772	Cefaclor 250mg capsules (Ranbaxy (UK) Ltd)	Cefaclor monohydrate
30783	Co-amoxiclav 250mg/125mg tablets (Ranbaxy (UK) Ltd)	Amoxicillin trihydrate/Potassium clavulanate
30786	Co-amoxiclav 250mg/125mg tablets (A A H Pharmaceuticals Ltd)	Amoxicillin trihydrate/Potassium clavulanate
30789	Cefradine 250mg capsules (Generics (UK) Ltd)	Cefradine
30828	LEDERMYCIN DROPS 60 MG
30835	LEDERMYCIN 75 MG SYR
30877	Tarivid 2mg/ml Infusion (Aventis Pharma)	Ofloxacin Hydrochloride
30960	Kemicetine 1g powder for solution for injection vials (Pfizer Ltd)	Chloramphenicol sodium succinate
30980	Erythromycin ethyl succinate 500mg/5ml oral suspension (Kent Pharmaceuticals Ltd)	Erythromycin ethyl succinate
31000	Kefadim 1g Injection (Eli Lilly and Company Ltd)	Ceftazidime pentahydrate
31014	Amoxicillin 125mg/5ml oral suspension sugar free (Generics (UK) Ltd)	Amoxicillin trihydrate
31110	Keflex 500mg tablets (Flynn Pharma Ltd)	Cefalexin
31154	Ampitrin 500mg Capsule (OPD Pharm)	Ampicillin
31156	Ampitrin 250mg Capsule (OPD Pharm)	Ampicillin
31174	Piperacillin 4g/infusion bottle infusion	Piperacillin Sodium
31227	Trimethoprim 200mg Tablet (Regent Laboratories Ltd)	Trimethoprim
31230	Achromycin iv 500mg/vial Intravenous injection (Wyeth Pharmaceuticals)	Tetracycline Hydrochloride
31281	Penbritin 500mg capsules (Chemidex Pharma Ltd)	Ampicillin
31286	Amoxymed 125mg/5ml Oral solution (Medipharma Ltd)	Amoxicillin trihydrate
31333	Meropenem 250mg Injection	Meropenem Trihydrate
31379	Ketek 400mg tablets (Sanofi)	Telithromycin
31392	Phenoxymethylpenicillin 250mg/5ml oral solution (Actavis UK Ltd)	Phenoxymethylpenicillin potassium
31420	Rovamycin 500mg Tablet (Rhone-Poulenc Rorer Ltd)	Spiramycin
31423	Amopen 250mg/5ml Liquid (Yorkshire Pharmaceuticals Ltd)	Amoxicillin trihydrate
31425	TETRACYCLINE HCL/PANCREATIC CONCENTRATE CAP
31428	Retcin 250mg Tablet (DDSA Pharmaceuticals Ltd)	Erythromycin
31471	Vidopen 250mg/5ml Oral solution (Berk Pharmaceuticals Ltd)	Ampicillin
31473	Vidopen 250mg/vial Injection (Berk Pharmaceuticals Ltd)	Ampicillin Sodium
31476	Achromycin iv 250mg/vial Intravenous injection (Wyeth Pharmaceuticals)	Tetracycline Hydrochloride
31477	Laratrim Liquid (Lagap)	Trimethoprim/Sulfamethoxazole
31484	Laratrim adult 480mg/5ml Liquid (Lagap)	Trimethoprim/Sulfamethoxazole
31514	Erythromycin ethyl succinate 500mg/5ml oral suspension sugar free (Abbott Laboratories Ltd)	Erythromycin ethyl succinate
31530	Erythromycin 250mg gastro-resistant tablets (Ranbaxy (UK) Ltd)	Erythromycin
31531	Metronidazole 200mg/5ml oral suspension (A A H Pharmaceuticals Ltd)	Metronidazole benzoate
31534	Penicillin V 250mg Tablet (Sovereign Medical Ltd)	Phenoxymethylpenicillin potassium
31535	Amoxicillin 250mg/5ml oral suspension sugar free (Generics (UK) Ltd)	Amoxicillin trihydrate
31571	AMOXYCILLIN
31661	Amoxicillin 250mg Capsule (Co-Pharma Ltd)	Amoxicillin trihydrate
31669	Pondocillin 120mg Sachets (LEO Pharma)	Pivampicillin
31693	Vancocin 500mg powder for solution for infusion vials (Flynn Pharma Ltd)	Vancomycin hydrochloride
31775	Flucloxacillin 250mg/5ml oral solution (A A H Pharmaceuticals Ltd)	Flucloxacillin sodium
31778	PROCAINE PENICILLIN 3 GM INJ
31801	Amoxicillin 500mg capsules (Sandoz Ltd)	Amoxicillin trihydrate
31825	Cefalexin 250mg tablets (IVAX Pharmaceuticals UK Ltd)	Cefalexin
31827	Cefalexin 500mg tablets (IVAX Pharmaceuticals UK Ltd)	Cefalexin
31854	NEOMYCIN SULPHATE 500 MG SYR
31905	Trimethoprim with sulfamethoxazole 80mg + 400mg/5ml Concentrate for solution for infusion	Sulfamethoxazole
31940	Flucloxacillin 250mg/5ml Oral solution (Lagap)	Flucloxacillin sodium
32065	Flucloxacillin 250mg/5ml Oral solution (Teva UK Ltd)	Flucloxacillin sodium
32066	Doxycycline 100mg capsules (Generics (UK) Ltd)	Doxycycline hyclate
32068	Metronidazole 200mg tablets (Teva UK Ltd)	Metronidazole
32112	Norfloxacin 400mg tablets (Genus Pharmaceuticals Ltd)	Norfloxacin
32148	Amfipen forte 250mg/5ml Oral solution (Yamanouchi Pharma Ltd)	Ampicillin
32181	Cefalexin 125mg/5ml oral suspension (Actavis UK Ltd)	Cefalexin
32185	Distaquaine v-k 125mg Tablet (Dista Products Ltd)	Phenoxymethylpenicillin Potassium
32221	Kefadim 2g Injection (Eli Lilly and Company Ltd)	Ceftazidime pentahydrate
32233	Achromycin Powder (Wyeth Pharmaceuticals)	Tetracycline Hydrochloride
32235	Cefaclor 125mg/5ml oral suspension (Ranbaxy (UK) Ltd)	Cefaclor monohydrate
32318	Securopen 5g/vial Infusion (Bayer Plc)	Azlocillin Sodium
32347	Amfipen 125mg/5ml Oral solution (Yamanouchi Pharma Ltd)	Ampicillin
32360	Vancomycin 1g Powder for solution for infusion (Dumex Ltd)	Vancomycin hydrochloride
32361	Stafoxil 250mg Capsule (Yamanouchi Pharma Ltd)	Flucloxacillin sodium
32363	Securopen 2g/vial Injection (Bayer Plc)	Azlocillin Sodium
32383	Netillin 100mg/ml Injection (Schering-Plough Ltd)	Netilmicin Sulphate
32388	Ciproxin 200mg/100ml Infusion (Bayer Plc)	Ciprofloxacin Lactate
32419	Doxycycline 50mg capsules (Teva UK Ltd)	Doxycycline hyclate
32428	Lincomycin hcl 300mg/ml Injection	Lincomycin
32438	Fucidin 500mg powder and solvent for solution for infusion vials (LEO Pharma)	Sodium fusidate
32441	Claforan 2g powder for solution for injection vials (Sanofi)	Cefotaxime sodium
32505	AMOXYCILLIN
32530	Ciproxin iv flexibag 400mg/200ml Infusion (Bayer Plc)	Ciprofloxacin Lactate
32564	Vancomycin 250mg/vial injection	Vancomycin Hydrochloride
32588	Dentomycin 2% dental gel (Henry Schein Ltd)	Minocycline hydrochloride
32612	LEDERCILLIN 250 MG TAB
32622	Amoxicillin 125mg/5ml oral suspension (Generics (UK) Ltd)	Amoxicillin trihydrate
32640	Amoxicillin 250mg/5ml oral suspension (IVAX Pharmaceuticals UK Ltd)	Amoxicillin trihydrate
32642	Cefalexin 125mg/5ml oral suspension (Kent Pharmaceuticals Ltd)	Cefalexin
32643	Cefalexin 500mg capsules (A A H Pharmaceuticals Ltd)	Cefalexin
32665	Galfloxin 500mg Capsule (Galen Ltd)	Flucloxacillin sodium
32683	Tinidazole 2mg/ml Infusion	Tinidazole
32714	Cidomycin 80mg/2ml Injection (Sanofi)	Gentamicin Sulphate
32750	Moxalactam 1g/vial Injection (Eli Lilly and Company Ltd)	Latamoxef Disodium
32760	Ampitrin 125mg/5ml Liquid (OPD Pharm)	Ampicillin
32826	GRAMICIDIN/NEOMYCIN/POLYMIXIN EYE 25 I/U DRO
32843	Clindamycin 150mg capsules (A A H Pharmaceuticals Ltd)	Clindamycin hydrochloride
32872	Amoxicillin 250mg Capsule (Mepra-Pharm)	Amoxicillin trihydrate
32898	Erythromycin ethyl succinate 250mg/5ml oral suspension sugar free (A A H Pharmaceuticals Ltd)	Erythromycin ethyl succinate
32901	Flucloxacillin 250mg/5ml oral solution (Kent Pharmaceuticals Ltd)	Flucloxacillin sodium
32902	Erythromycin ethyl succinate 250mg/5ml oral suspension (Kent Pharmaceuticals Ltd)	Erythromycin ethyl succinate
32906	Trimethoprim 100mg tablets (A A H Pharmaceuticals Ltd)	Trimethoprim
32908	Trimethoprim 200mg tablets (Teva UK Ltd)	Trimethoprim
32910	Co-amoxiclav 500mg/125mg tablets (Sandoz Ltd)	Amoxicillin trihydrate/Potassium clavulanate
32939	Fusidic acid as fusidate sodium 250mg Tablet	Sodium Fusidate
33109	Amrit 125mg/5ml Liquid (BHR Pharmaceuticals Ltd)	Amoxicillin trihydrate
33110	Amrit 250mg/5ml Liquid (BHR Pharmaceuticals Ltd)	Amoxicillin trihydrate
33112	Amrit 500mg Capsule (BHR Pharmaceuticals Ltd)	Amoxicillin trihydrate
33165	Amoxicillin 250mg/5ml oral suspension (A A H Pharmaceuticals Ltd)	Amoxicillin trihydrate
33200	Primaxin 500mg+500mg Powder for solution for intravenous infusion (Merck Sharp & Dohme Ltd)	Cilastatin sodium/Imipenem monohydrate
33215	Ciprofloxacin 200mg/100ml in sodium chloride 0.9% infusion	Ciprofloxacin Lactate
33222	Amoxicillin 250mg Capsule (Lagap)	Amoxicillin trihydrate
33237	Stabilin V-K 62.5mg/5ml Oral solution (Knoll Ltd)	Phenoxymethylpenicillin Potassium
33248	Erythromycin 125mg/5ml Liquid (IVAX Pharmaceuticals UK Ltd)	Erythromycin ethyl succinate
33304	Kerymax 250mg gastro-resistant capsules (Kent Pharmaceuticals Ltd)	Erythromycin
33329	Cefalexin 125mg/5ml oral suspension (Teva UK Ltd)	Cefalexin
33334	Cefalexin 250mg tablets (A A H Pharmaceuticals Ltd)	Cefalexin
33343	Amoxicillin 250mg capsules (Actavis UK Ltd)	Amoxicillin trihydrate
33383	Amoxicillin 3g oral powder sachets sugar free (A A H Pharmaceuticals Ltd)	Amoxicillin trihydrate
33420	Temocillin 1g powder for solution for injection vials	Temocillin sodium
33421	Ticarcillin 3g / Clavulanic acid 200mg powder for solution for infusion vials	Ticarcillin sodium/Potassium clavulanate
33570	Amoxicillin 250mg/5ml Mixture (Crosspharma Ltd)	Amoxicillin trihydrate
33605	Nicef 500mg capsules (Co-Pharma Ltd)	Cefradine
33671	Doxycycline 100mg capsules (Kent Pharmaceuticals Ltd)	Doxycycline hyclate
33685	Erythromycin 250mg gastro-resistant tablets (Teva UK Ltd)	Erythromycin
33686	Erythromycin 250mg gastro-resistant capsules (A A H Pharmaceuticals Ltd)	Erythromycin
33689	Amoxicillin 250mg/5ml oral suspension (Generics (UK) Ltd)	Amoxicillin trihydrate
33690	Amoxicillin 125mg/5ml oral suspension (A A H Pharmaceuticals Ltd)	Amoxicillin trihydrate
33692	Amoxicillin 500mg capsules (A A H Pharmaceuticals Ltd)	Amoxicillin trihydrate
33693	Co-amoxiclav 250mg/125mg tablets (Kent Pharmaceuticals Ltd)	Amoxicillin trihydrate/Potassium clavulanate
33694	Erythromycin ethyl succinate 250mg/5ml oral suspension sugar free (Generics (UK) Ltd)	Erythromycin ethyl succinate
33695	Erythromycin ethyl succinate 125mg/5ml oral suspension sugar free (Generics (UK) Ltd)	Erythromycin ethyl succinate
33696	Amoxicillin 125mg/5ml oral suspension sugar free (A A H Pharmaceuticals Ltd)	Amoxicillin trihydrate
33697	Erythromycin ethyl succinate 125mg/5ml oral suspension sugar free (A A H Pharmaceuticals Ltd)	Erythromycin ethyl succinate
33699	Amoxicillin 250mg/5ml oral suspension sugar free (IVAX Pharmaceuticals UK Ltd)	Amoxicillin trihydrate
33701	Co-amoxiclav 500mg/125mg tablets (A A H Pharmaceuticals Ltd)	Amoxicillin trihydrate/Potassium clavulanate
33703	Erythromycin 250mg gastro-resistant tablets (Abbott Laboratories Ltd)	Erythromycin
33705	Erythromycin ethyl succinate 125mg/5ml oral suspension sugar free (Teva UK Ltd)	Erythromycin ethyl succinate
33706	Amoxicillin 500mg capsules (Kent Pharmaceuticals Ltd)	Amoxicillin trihydrate
33707	Ofloxacin 400mg tablets (Teva UK Ltd)	Ofloxacin
33746	Tobramycin 40mg/ml Injection (Mayne Pharma Plc 1)	Tobramycin
33794	Sulfamethoxazole 400mg with trimethoprim 80mg/5ml oral suspension	Sulfamethoxazole
33802	Cefalexin 250mg Capsule (Berk Pharmaceuticals Ltd)	Cefalexin
33840	Amoxicillin 500mg powder for solution for injection vials (Wockhardt UK Ltd)	Amoxicillin sodium
33888	Azithromycin 250mg tablets	Azithromycin
33896	Metronidazole 400mg tablets (Teva UK Ltd)	Metronidazole
33987	Sulfamethoxazole 800mg with trimethoprim 160mg/5ml concentrate solution for infusion	Sulfamethoxazole
33989	Ciprofloxacin 250mg tablets (Generics (UK) Ltd)	Ciprofloxacin hydrochloride
33993	Flucloxacillin 250mg capsules (Teva UK Ltd)	Flucloxacillin sodium
33997	Trimethoprim 200mg tablets (IVAX Pharmaceuticals UK Ltd)	Trimethoprim
34001	Amoxicillin 500mg capsules (Teva UK Ltd)	Amoxicillin trihydrate
34007	Flucloxacillin 500mg capsules (Teva UK Ltd)	Flucloxacillin sodium
34011	Tetracycline 250mg capsules	Tetracycline Hydrochloride
34040	Oxytetracycline 250mg tablets (Actavis UK Ltd)	Oxytetracycline dihydrate
34042	Amoxicillin 250mg capsules (IVAX Pharmaceuticals UK Ltd)	Amoxicillin trihydrate
34044	Oxytetracycline 250mg tablets (A A H Pharmaceuticals Ltd)	Oxytetracycline dihydrate
34052	Flucloxacillin 500mg capsules (IVAX Pharmaceuticals UK Ltd)	Flucloxacillin sodium
34057	Flucloxacillin 250mg capsules (Actavis UK Ltd)	Flucloxacillin sodium
34077	Minocycline 100mg modified-release capsules (A A H Pharmaceuticals Ltd)	Minocycline hydrochloride
34089	Phenoxymethylpenicillin 250mg capsule	Phenoxymethylpenicillin Potassium
34098	Phenoxymethylpenicillin 250mg tablets (Actavis UK Ltd)	Phenoxymethylpenicillin potassium
34105	Phenoxymethylpenicillin 125mg tablet	Phenoxymethylpenicillin Potassium
34108	Neomycin 0.5% eye drops (Martindale Pharmaceuticals Ltd)	Neomycin sulfate
34112	Phenoxymethylpenicillin 250mg/5ml oral solution (A A H Pharmaceuticals Ltd)	Phenoxymethylpenicillin potassium
34113	Penicillin VK 250mg Tablet (Berk Pharmaceuticals Ltd)	Phenoxymethylpenicillin potassium
34133	Cefalexin 250mg/5ml oral suspension sugar free (Teva UK Ltd)	Cefalexin
34141	Oxytetracycline 250mg tablets (Teva UK Ltd)	Oxytetracycline dihydrate
34156	Penicillin VK 250mg/5ml Oral solution (Lagap)	Phenoxymethylpenicillin potassium
34175	Doxycycline 50mg capsules (A A H Pharmaceuticals Ltd)	Doxycycline hyclate
34183	Phenoxymethylpenicillin 62.5mg/5ml oral solution	Phenoxymethylpenicillin Potassium
34189	Erythromycin 250mg Tablet (C P Pharmaceuticals Ltd)	Erythromycin
34193	Vancomycin 250mg Capsule (Dumex Ltd)	Vancomycin hydrochloride
34194	Vancomycin 125mg Capsule (Dumex Ltd)	Vancomycin hydrochloride
34211	Phenoxymethylpenicillin 125mg/5ml oral solution (Actavis UK Ltd)	Phenoxymethylpenicillin potassium
34226	Flucloxacillin 500mg capsules (Kent Pharmaceuticals Ltd)	Flucloxacillin sodium
34228	Ampicillin 250mg capsules (A A H Pharmaceuticals Ltd)	Ampicillin
34231	Erythromycin 125mg/5ml Liquid (Berk Pharmaceuticals Ltd)	Erythromycin ethyl succinate
34232	Amoxicillin 250mg/5ml oral suspension sugar free (A A H Pharmaceuticals Ltd)	Amoxicillin trihydrate
34234	Co-amoxiclav 250mg/62mg/5ml oral suspension sugar free (Teva UK Ltd)	Amoxicillin trihydrate/Potassium clavulanate
34238	Amoxicillin 1g powder for solution for injection vials (Wockhardt UK Ltd)	Amoxicillin sodium
34244	Penicillin VK 125mg/5ml Oral solution (Lagap)	Phenoxymethylpenicillin potassium
34252	Trimethoprim 50mg/5ml oral suspension sugar free (A A H Pharmaceuticals Ltd)	Trimethoprim
34253	Cefalexin 250mg capsules (A A H Pharmaceuticals Ltd)	Cefalexin
34254	Phenoxymethylpenicillin 125mg/5ml oral solution (A A H Pharmaceuticals Ltd)	Phenoxymethylpenicillin potassium
34255	Phenoxymethylpenicillin 250mg tablets (A A H Pharmaceuticals Ltd)	Phenoxymethylpenicillin potassium
34259	Flucloxacillin 125mg/5ml oral solution (Sandoz Ltd)	Flucloxacillin sodium
34267	Phenoxymethylpenicillin 125mg/5ml oral solution (Teva UK Ltd)	Phenoxymethylpenicillin potassium
34297	Co-amoxiclav 250mg/125mg tablets (Generics (UK) Ltd)	Amoxicillin trihydrate/Potassium clavulanate
34300	Doxycycline 100mg capsules (Actavis UK Ltd)	Doxycycline hyclate
34306	Metronidazole 400mg tablets (Generics (UK) Ltd)	Metronidazole
34308	Ciprofloxacin 250mg tablets (Actavis UK Ltd)	Ciprofloxacin hydrochloride
34313	Flucloxacillin 500mg capsules (A A H Pharmaceuticals Ltd)	Flucloxacillin sodium
34322	Ciprofloxacin 500mg Tablet (Niche Generics Ltd)	Ciprofloxacin hydrochloride
34330	Flucloxacillin 250mg capsules (Generics (UK) Ltd)	Flucloxacillin sodium
34334	Erythromycin 250mg gastro-resistant tablets (Generics (UK) Ltd)	Erythromycin
34336	Oxytetracycline 250mg tablets (IVAX Pharmaceuticals UK Ltd)	Oxytetracycline dihydrate
34346	Phenoxymethylpenicillin 250mg tablets (Teva UK Ltd)	Phenoxymethylpenicillin potassium
34358	Co-fluampicil 250mg/250mg capsules (Generics (UK) Ltd)	Flucloxacillin sodium/Ampicillin trihydrate
34363	Penicillin V 125mg/5ml Oral solution (Generics (UK) Ltd)	Phenoxymethylpenicillin potassium
34364	Flucloxacillin 250mg capsules (Sandoz Ltd)	Flucloxacillin sodium
34375	Flucloxacillin 250mg capsules (Kent Pharmaceuticals Ltd)	Flucloxacillin sodium
34379	Trimethoprim 200mg tablets (Kent Pharmaceuticals Ltd)	Trimethoprim
34380	Co-fluampicil 250mg/250mg capsules (Actavis UK Ltd)	Flucloxacillin sodium/Ampicillin trihydrate
34384	Amoxicillin 125mg/5ml oral suspension sugar free (Kent Pharmaceuticals Ltd)	Amoxicillin trihydrate
34388	Penicillin VK 250mg Tablet (Generics (UK) Ltd)	Phenoxymethylpenicillin potassium
34391	Ofloxacin 400mg tablets (Sandoz Ltd)	Ofloxacin
34392	Trimethoprim 200mg tablets (Actavis UK Ltd)	Trimethoprim
34394	Clarithromycin 250mg tablets (Generics (UK) Ltd)	Clarithromycin
34405	Metronidazole 400mg tablets (IVAX Pharmaceuticals UK Ltd)	Metronidazole
34423	Doxycycline 100mg Capsule (PLIVA Pharma Ltd)	Doxycycline hyclate
34424	Phenoxymethylpenicillin 250mg/5ml oral solution (Teva UK Ltd)	Phenoxymethylpenicillin potassium
34435	Amoxicillin 250mg Capsule (DDSA Pharmaceuticals Ltd)	Amoxicillin trihydrate
34448	Ciprofloxacin 250mg tablets (Niche Generics Ltd)	Ciprofloxacin hydrochloride
34455	Trimethoprim 200mg Tablet (C P Pharmaceuticals Ltd)	Trimethoprim
34464	Flucloxacillin 500mg capsules (Actavis UK Ltd)	Flucloxacillin sodium
34478	Ciprofloxacin 250mg tablets (Teva UK Ltd)	Ciprofloxacin hydrochloride
34479	Erythromycin 250mg gastro-resistant tablets (Sovereign Medical Ltd)	Erythromycin
34488	Trimethoprim 100mg tablets (Kent Pharmaceuticals Ltd)	Trimethoprim
34493	Co-amoxiclav 500mg/125mg tablets (Ranbaxy (UK) Ltd)	Amoxicillin trihydrate/Potassium clavulanate
34494	Ciprofloxacin 500mg tablets (Wockhardt UK Ltd)	Ciprofloxacin hydrochloride
34496	Penicillin V 250mg Tablet (Generics (UK) Ltd)	Phenoxymethylpenicillin potassium
34512	Erythromycin 250mg gastro-resistant capsules (Teva UK Ltd)	Erythromycin
34523	Ofloxacin 200mg tablets (Sandoz Ltd)	Ofloxacin
34533	Clarithromycin 250mg tablets (Teva UK Ltd)	Clarithromycin
34541	Ofloxacin 200mg tablets (Teva UK Ltd)	Ofloxacin
34542	Trimethoprim 100mg tablets (Teva UK Ltd)	Trimethoprim
34543	Cefradine 250mg capsules (A A H Pharmaceuticals Ltd)	Cefradine
34559	Ciprofloxacin 250mg tablets (Sandoz Ltd)	Ciprofloxacin hydrochloride
34594	Doxycycline 100mg Capsule (Neo Laboratories Ltd)	Doxycycline hyclate
34596	Metronidazole 200mg tablets (IVAX Pharmaceuticals UK Ltd)	Metronidazole
34605	Ciprofloxacin 500mg tablets (Actavis UK Ltd)	Ciprofloxacin hydrochloride
34608	Clarithromycin 500mg tablets (Generics (UK) Ltd)	Clarithromycin
34617	Flucloxacillin 500mg capsules (Sandoz Ltd)	Flucloxacillin sodium
34629	Cefradine 500mg capsules (Generics (UK) Ltd)	Cefradine
34633	Trimethoprim 200mg tablets (Sandoz Ltd)	Trimethoprim
34638	Amoxicillin 125mg/5ml oral suspension sugar free (Teva UK Ltd)	Amoxicillin trihydrate
34645	Penicillin V 250mg/5ml Oral solution (Generics (UK) Ltd)	Phenoxymethylpenicillin potassium
34646	Phenoxymethylpenicillin 250mg/5ml oral solution (IVAX Pharmaceuticals UK Ltd)	Phenoxymethylpenicillin potassium
34647	Ciprofloxacin 250mg Tablet (Neo Laboratories Ltd)	Ciprofloxacin hydrochloride
34650	Clarithromycin 250mg tablets (A A H Pharmaceuticals Ltd)	Clarithromycin
34654	Cefradine 500mg capsules (Teva UK Ltd)	Cefradine
34655	Ciprofloxacin 250mg tablets (Wockhardt UK Ltd)	Ciprofloxacin hydrochloride
34659	Phenoxymethylpenicillin 250mg/5ml oral solution (Kent Pharmaceuticals Ltd)	Phenoxymethylpenicillin potassium
34675	Phenoxymethylpenicillin 125mg/5ml oral solution (IVAX Pharmaceuticals UK Ltd)	Phenoxymethylpenicillin potassium
34679	Amoxicillin 125mg/5ml oral suspension sugar free (Actavis UK Ltd)	Amoxicillin trihydrate
34680	Co-amoxiclav 125mg/31mg/5ml oral suspension sugar free (Ranbaxy (UK) Ltd)	Amoxicillin trihydrate/Potassium clavulanate
34683	Flucloxacillin 125mg/5ml oral solution (Generics (UK) Ltd)	Flucloxacillin sodium
34694	Ciprofloxacin 250mg tablets (PLIVA Pharma Ltd)	Ciprofloxacin hydrochloride
34701	Flucloxacillin 125mg/5ml oral solution (IVAX Pharmaceuticals UK Ltd)	Flucloxacillin sodium
34714	Amoxicillin 250mg Capsule (Neo Laboratories Ltd)	Amoxicillin trihydrate
34721	Flucloxacillin 250mg capsules (IVAX Pharmaceuticals UK Ltd)	Flucloxacillin sodium
34727	Co-trimoxazole 80mg/400mg tablets (Actavis UK Ltd)	Trimethoprim/Sulfamethoxazole
34734	Co-amoxiclav 250mg/125mg tablets (Teva UK Ltd)	Amoxicillin trihydrate/Potassium clavulanate
34756	Penicillin VK 125mg/5ml Oral solution (Generics (UK) Ltd)	Phenoxymethylpenicillin potassium
34760	Amoxicillin 250mg/5ml oral suspension (Actavis UK Ltd)	Amoxicillin trihydrate
34765	Doxycycline 50mg capsules (Generics (UK) Ltd)	Doxycycline hyclate
34766	Flucloxacillin 125mg/5ml oral solution (Kent Pharmaceuticals Ltd)	Flucloxacillin sodium
34775	Amoxicillin 250mg/5ml oral suspension sugar free (Teva UK Ltd)	Amoxicillin trihydrate
34776	Flucloxacillin 500mg capsules (Generics (UK) Ltd)	Flucloxacillin sodium
34779	Erythromycin ethyl succinate 125mg/5ml oral suspension (Sandoz Ltd)	Erythromycin ethyl succinate
34795	Erythromycin ethyl succinate 125mg/5ml oral suspension sugar free (IVAX Pharmaceuticals UK Ltd)	Erythromycin ethyl succinate
34805	Vancomycin 125mg capsules (Actavis UK Ltd)	Vancomycin hydrochloride
34811	Clarithromycin 250mg/5ml oral suspension (Ranbaxy (UK) Ltd)	Clarithromycin
34819	Ofloxacin 400mg tablets (Generics (UK) Ltd)	Ofloxacin
34837	Erythromycin 250mg Gastro-resistant tablet (Co-Pharma Ltd)	Erythromycin
34838	Cefaclor 375mg modified-release tablets (A A H Pharmaceuticals Ltd)	Cefaclor monohydrate
34844	Cefradine 500mg capsules (IVAX Pharmaceuticals UK Ltd)	Cefradine
34848	Flucloxacillin 500mg Capsule (C P Pharmaceuticals Ltd)	Flucloxacillin sodium
34852	Amoxicillin 500mg capsules (Ranbaxy (UK) Ltd)	Amoxicillin trihydrate
34853	Erythromycin ethyl succinate 250mg/5ml oral suspension sugar free (Teva UK Ltd)	Erythromycin ethyl succinate
34855	Amoxicillin 250mg/5ml oral suspension sugar free (Kent Pharmaceuticals Ltd)	Amoxicillin trihydrate
34857	Amoxicillin 125mg/5ml oral suspension (Actavis UK Ltd)	Amoxicillin trihydrate
34869	Erythromycin 500mg Tablet (C P Pharmaceuticals Ltd)	Erythromycin
34870	Flucloxacillin 250mg Capsule (C P Pharmaceuticals Ltd)	Flucloxacillin sodium
34873	Erythromycin 250mg Tablet (Berk Pharmaceuticals Ltd)	Erythromycin
34878	Trimethoprim 100mg Tablet (C P Pharmaceuticals Ltd)	Trimethoprim
34885	Amoxicillin 500mg Capsule (DDSA Pharmaceuticals Ltd)	Amoxicillin trihydrate
34888	Oxytetracycline 250mg Tablet (C P Pharmaceuticals Ltd)	Oxytetracycline dihydrate
34895	Penicillin V 250mg/5ml Oral solution (Celltech Pharma Europe Ltd)	Phenoxymethylpenicillin potassium
34909	Penicillin VK 250mg Tablet (Sovereign Medical Ltd)	Phenoxymethylpenicillin potassium
34912	Amoxicillin 500mg Capsule (Neo Laboratories Ltd)	Amoxicillin trihydrate
34913	Cefaclor 125mg/5ml Oral suspension (Genus Pharmaceuticals Ltd)	Cefaclor monohydrate
34926	Minocycline 100mg tablets (A A H Pharmaceuticals Ltd)	Minocycline hydrochloride
34940	Clindamycin 150mg capsules (Sandoz Ltd)	Clindamycin hydrochloride
34944	Flucloxacillin 250mg Capsule (Co-Pharma Ltd)	Flucloxacillin sodium
34956	Phenoxymethylpenicillin 125mg/5ml oral solution (Kent Pharmaceuticals Ltd)	Phenoxymethylpenicillin potassium
34965	Cefradine 500mg capsules (A A H Pharmaceuticals Ltd)	Cefradine
34972	Co-amoxiclav 125mg/31mg/5ml oral suspension sugar free (Sandoz Ltd)	Amoxicillin trihydrate/Potassium clavulanate
34973	Ciprofloxacin 750mg Tablet (Niche Generics Ltd)	Ciprofloxacin hydrochloride
34974	Clarithromycin 500mg tablets (Teva UK Ltd)	Clarithromycin
35191	Co-amoxiclav 500mg/100mg powder for solution for injection vials (Teva UK Ltd)	Amoxicillin sodium/Potassium clavulanate
35283	Tobramycin 40mg/ml Injection	Tobramycin
35512	Tobramycin 80mg/2ml Injection	Tobramycin
35538	Clindamycin 300mg/2ml solution for injection ampoules	Clindamycin phosphate
35570	Amoxicillin 500mg Capsule (Crosspharma Ltd)	Amoxicillin trihydrate
35673	Nitrofurantoin 25mg/5ml oral suspension sugar free (AMCo)	Nitrofurantoin
35777	Rosoxacin 150mg capsule	Rosoxacin
35850	Nitrofurantoin 100mg tablets (A A H Pharmaceuticals Ltd)	Nitrofurantoin
36054	Amoxicillin 125mg/5ml oral suspension sugar free (Almus Pharmaceuticals Ltd)	Amoxicillin trihydrate
36084	Negaban 1g powder for solution for injection vials (Eumedica Pharmaceuticals)	Temocillin sodium
36330	Cefalexin 250mg tablets (Actavis UK Ltd)	Cefalexin
36514	Arpimycin 250mg/5ml Oral suspension (Rosemont Pharmaceuticals Ltd)	Erythromycin ethyl succinate
36524	Apsin vk 125mg/5ml Oral solution (Approved Prescription Services Ltd)	Phenoxymethylpenicillin potassium
36544	Arpimycin 125mg/5ml Oral suspension (Rosemont Pharmaceuticals Ltd)	Erythromycin ethyl succinate
36569	Cefalexin 500mg capsules (Kent Pharmaceuticals Ltd)	Cefalexin
36578	Cefalexin 125mg/5ml oral suspension (Ranbaxy (UK) Ltd)	Cefalexin
36599	Cefalexin 250mg capsules (Ranbaxy (UK) Ltd)	Cefalexin
36609	Trobicin 2g powder and solvent for suspension for injection vials (Imported (United States))	Spectinomycin
36622	Monotrim 50mg/5ml oral suspension (Chemidex Pharma Ltd)	Trimethoprim
36667	Kefadim 2g Infusion (Eli Lilly and Company Ltd)	Ceftazidime Pentahydrate
36689	CHLORTETRACYCLINE HCl SYR
36701	Cefalexin 250mg tablets (Generics (UK) Ltd)	Cefalexin
36757	Metronidazole 200mg tablets (Generics (UK) Ltd)	Metronidazole
37022	Arpimycin 500mg/5ml Liquid (Rosemont Pharmaceuticals Ltd)	Erythromycin ethyl succinate
37304	Co-amoxiclav 250mg/62mg/5ml oral suspension sugar free (IVAX Pharmaceuticals UK Ltd)	Amoxicillin trihydrate/Potassium clavulanate
37440	Sebren MR 100mg capsules (Teva UK Ltd)	Minocycline hydrochloride
37485	Penbritin 125mg/5ml syrup (Chemidex Pharma Ltd)	Ampicillin
37681	Erythrocin IV lactobionate 1g powder for solution for infusion vials (AMCo)	Erythromycin lactobionate
37694	Erythromycin estolate 500mg tablets	Erythromycin Lactobionate
37755	Amoxicillin 250mg/5ml Oral suspension (Sandoz Ltd)	Amoxicillin trihydrate
37796	Erythromycin estolate 125mg/5ml suspension	Erythromycin Lactobionate
37838	Cubicin 350mg powder for concentrate for solution for infusion vials (Novartis Pharmaceuticals UK Ltd)	Daptomycin
37857	Cefuroxime 1.5g with 500mg infusion	Cefuroxime Sodium
38006	Ciproxin 400mg/200ml Infusion (Bayer Plc)	Ciprofloxacin Lactate
38071	Phenoxymethylpenicillin 250mg/5ml oral solution sugar free (A A H Pharmaceuticals Ltd)	Phenoxymethylpenicillin potassium
38084	Penicillin G 300mg/vial injection	Benzylpenicillin Sodium
38090	Co-trimoxazole 480mg/5ml Adult Mixture (Lagap)	Trimethoprim/Sulfamethoxazole
38091	Penbritin Forte 250mg/5ml syrup (Chemidex Pharma Ltd)	Ampicillin
38110	Crystapen v 125mg/5ml Oral solution (Glaxo Laboratories Ltd)	Phenoxymethylpenicillin potassium
38163	Clarithromycin 500mg tablets (A A H Pharmaceuticals Ltd)	Clarithromycin
38171	Ciprofloxacin 200mg/100ml infusion bags	Ciprofloxacin lactate
38241	Phenoxymethylpenicillin 250mg tablets (Generics (UK) Ltd)	Phenoxymethylpenicillin potassium
38397	Clindamycin 600mg/4ml solution for injection ampoules	Clindamycin phosphate
38442	Neomycin 0.5% eye ointment (Martindale Pharmaceuticals Ltd)	Neomycin sulfate
38491	Daptomycin 500mg powder for solution for infusion vials	Daptomycin
38544	Metronidazole 200mg tablets (Sandoz Ltd)	Metronidazole
38684	Amoxicillin 500mg Capsule (C P Pharmaceuticals Ltd)	Amoxicillin trihydrate
38997	Klaricid Paediatric 125mg/5ml oral suspension (Abbott Laboratories Ltd)	Clarithromycin
39010	Klaricid Paediatric 250mg/5ml oral suspension (Abbott Laboratories Ltd)	Clarithromycin
39118	Primacine 250mg/5ml Liquid (Pinewood Healthcare)	Erythromycin ethyl succinate
39146	Daptomycin 350mg powder for solution for infusion vials	Daptomycin
39417	Cefalexin 125mg/5ml oral suspension (Generics (UK) Ltd)	Cefalexin
39613	Erythrocin 500 tablets (AMCo)	Erythromycin stearate
39616	Erythrocin 250 tablets (AMCo)	Erythromycin stearate
39623	Erythroped PI SF 125mg/5ml oral suspension (AMCo)	Erythromycin ethyl succinate
39632	Erythroped A 500mg tablets (AMCo)	Erythromycin ethyl succinate
39642	Erythroped Forte SF 500mg/5ml oral suspension (AMCo)	Erythromycin ethyl succinate
39669	Erythroped SF 250mg/5ml oral suspension (AMCo)	Erythromycin ethyl succinate
39703	Cefaclor 125mg/5ml oral suspension (A A H Pharmaceuticals Ltd)	Cefaclor monohydrate
39913	Ciprofloxacin 100mg tablets (Sandoz Ltd)	Ciprofloxacin hydrochloride
39933	Trimethoprim 200mg tablets (Almus Pharmaceuticals Ltd)	Trimethoprim
39989	Floxapen 250mg capsules (Actavis UK Ltd)	Flucloxacillin sodium
40025	Floxapen 500mg capsules (Actavis UK Ltd)	Flucloxacillin sodium
40046	Tobramycin 300mg/4ml nebuliser liquid ampoules	Tobramycin
40073	Erythromycin estolate 250mg/5ml suspension	Erythromycin Lactobionate
40090	Metronidazole 400mg tablets (Sandoz Ltd)	Metronidazole
40108	Flucloxacillin 250mg capsules (Almus Pharmaceuticals Ltd)	Flucloxacillin sodium
40142	Flucloxacillin iv 250mg/vial Injection	Flucloxacillin Sodium
40148	Co-amoxiclav 500mg/125mg tablets (Kent Pharmaceuticals Ltd)	Amoxicillin trihydrate/Potassium clavulanate
40155	Cefotaxime 1g/vial Injection (C P Pharmaceuticals Ltd)	Cefotaxime sodium
40164	Nitrofurantoin 50mg tablets (Actavis UK Ltd)	Nitrofurantoin
40168	Amoxicillin 3g oral powder sachets sugar free (Kent Pharmaceuticals Ltd)	Amoxicillin trihydrate
40189	CEFAMANDOLE 1 GM INJ
40218	Azithromycin 500mg tablets (Teva UK Ltd)	Azithromycin
40238	Amoxicillin 250mg/5ml Mixture (Mepra-Pharm)	Amoxicillin trihydrate
40243	Amoxicillin 250mg/5ml oral suspension sugar free (Actavis UK Ltd)	Amoxicillin trihydrate
40248	Phenoxymethylpenicillin 250mg/5ml oral solution sugar free (Kent Pharmaceuticals Ltd)	Phenoxymethylpenicillin Potassium
40252	Ofloxacin 200mg/100ml solution for infusion bottles	Ofloxacin hydrochloride
40320	Co-amoxiclav 250mg/62mg/5ml oral suspension sugar free (Ranbaxy (UK) Ltd)	Amoxicillin trihydrate/Potassium clavulanate
40383	Minocycline 100mg tablets (Actavis UK Ltd)	Minocycline hydrochloride
40391	Doxycycline 50mg capsules (IVAX Pharmaceuticals UK Ltd)	Doxycycline hyclate
40409	Bramitob 300mg/4ml nebuliser solution 4ml ampoules (Chiesi Ltd)	Tobramycin
40419	GALENOMYCIN TAB
40483	Oxytetracycline 250mg tablets (Sandoz Ltd)	Oxytetracycline dihydrate
40588	Nebcin 80mg/2ml Injection (Flynn Pharma Ltd)	Tobramycin
40747	Cefalexin 250mg chewable tablets	Cefalexin
40784	Clarithromycin 500mg tablets (Sandoz Ltd)	Clarithromycin
40796	Doxycycline 40mg modified-release capsules	Doxycycline monohydrate
40884	Ceporex 250mg capsules (Co-Pharma Ltd)	Cefalexin
40903	Gentamicin 40mg/ml Injection (Mayne Pharma Plc 1)	Gentamicin Sulphate
40906	Phenoxymethylpenicillin 125mg/5ml oral solution sugar free (Teva UK Ltd)	Phenoxymethylpenicillin Potassium
40914	Ceporex 500mg tablets (Co-Pharma Ltd)	Cefalexin
40915	Ceporex 500mg capsules (Co-Pharma Ltd)	Cefalexin
40945	Ceporex 250mg/5ml syrup (Co-Pharma Ltd)	Cefalexin
40980	Efracea 40mg modified-release capsules (Galderma (UK) Ltd)	Doxycycline monohydrate
40994	Metronidazole 200mg tablets (Almus Pharmaceuticals Ltd)	Metronidazole
41038	Dalfopristin with quinupristin 350mg with 150mg powder concentrate for solution for infusion	Dalfopristin Mesilate
41049	Ceporex 250mg tablets (Co-Pharma Ltd)	Cefalexin
41052	Tobramycin 240mg/6ml solution for injection vials	Tobramycin sulfate
41090	Amoxicillin 250mg/5ml oral suspension (Almus Pharmaceuticals Ltd)	Amoxicillin trihydrate
41106	Ceporex 125mg/5ml syrup (Co-Pharma Ltd)	Cefalexin
41163	Flucloxacillin 125mg/5ml oral solution sugar free	Flucloxacillin Sodium
41172	Flucloxacillin 250mg/5ml oral solution sugar free	Flucloxacillin Sodium
41192	Cefalexin 250mg/5ml oral suspension (Ranbaxy (UK) Ltd)	Cefalexin
41230	Ceporex 500mg/5ml syrup (Co-Pharma Ltd)	Cefalexin
41238	Gentamicin 0.1% cream	Gentamicin Sulphate
41389	Erythoden 250mg/5ml Liquid (Stevenden Healthcare)	Erythromycin ethyl succinate
41394	Cefotaxime 500mg/vial Injection (C P Pharmaceuticals Ltd)	Cefotaxime sodium
41397	Nitrofurantoin 100mg tablets (Actavis UK Ltd)	Nitrofurantoin
41415	Co-fluampicil 250mg/250mg capsules (Kent Pharmaceuticals Ltd)	Flucloxacillin sodium/Ampicillin trihydrate
41453	Clarithromycin 125mg/5ml oral suspension (Ranbaxy (UK) Ltd)	Clarithromycin
41544	Trimethoprim 100mg Tablet (IVAX Pharmaceuticals UK Ltd)	Trimethoprim
41547	Tetracycline 250mg Capsule (Berk Pharmaceuticals Ltd)	Tetracycline hydrochloride
41560	Doxycycline 100mg Capsule (IVAX Pharmaceuticals UK Ltd)	Doxycycline hyclate
41561	Ciprofloxacin 250mg tablets (IVAX Pharmaceuticals UK Ltd)	Ciprofloxacin hydrochloride
41579	Co-trimoxazole 80mg/400mg tablets (A A H Pharmaceuticals Ltd)	Trimethoprim/Sulfamethoxazole
41584	Erythromycin 250mg/5ml Liquid (IVAX Pharmaceuticals UK Ltd)	Erythromycin ethyl succinate
41604	Erythromycin 500mg Tablet (Hillcross Pharmaceuticals Ltd)	Erythromycin
41605	Doxycycline 100mg Capsule (Sandoz Ltd)	Doxycycline hyclate
41636	Tetracycline 250mg tablets (Actavis UK Ltd)	Tetracycline hydrochloride
41646	Ampicillin 250mg Capsule (Berk Pharmaceuticals Ltd)	Ampicillin
41647	Ampicillin 500mg capsules (Actavis UK Ltd)	Ampicillin
41692	Metronidazole 200mg tablets (Actavis UK Ltd)	Metronidazole
41734	Amoxicillin 3g Powder (Actavis UK Ltd)	Amoxicillin trihydrate
41736	Cefalexin 250mg capsules (Kent Pharmaceuticals Ltd)	Cefalexin
41744	Ampicillin 125mg/5ml oral suspension (A A H Pharmaceuticals Ltd)	Ampicillin
41763	Tigecycline 50mg powder for solution for infusion vials	Tigecycline
41818	Amoxicillin 125mg/5ml Oral solution (Berk Pharmaceuticals Ltd)	Amoxicillin trihydrate
41825	Cefalexin 250mg/5ml Oral solution (C P Pharmaceuticals Ltd)	Cefalexin
41835	Amoxicillin 125mg Powder (IVAX Pharmaceuticals UK Ltd)	Amoxicillin Trihydrate
41853	Keftid 250mg/5ml oral suspension (Co-Pharma Ltd)	Cefaclor monohydrate
41967	Co-trimoxazole 240mg/5ml Oral suspension (Hillcross Pharmaceuticals Ltd)	Trimethoprim/Sulfamethoxazole
41968	Cefalexin 250mg/5ml oral suspension (Teva UK Ltd)	Cefalexin
41978	Co-trimoxazole 240mg/5ml Oral suspension (Approved Prescription Services Ltd)	Trimethoprim/Sulfamethoxazole
41982	Fortum 2g/vial Powder for solution for injection (Glaxo Laboratories Ltd)	Ceftazidime pentahydrate
41983	Floxapen iv 500mg/vial Intravenous injection (Beecham Research Laboratories)	Flucloxacillin sodium
41985	V-cil-k 62.5mg/5ml Oral solution (Eli Lilly and Company Ltd)	Phenoxymethylpenicillin Potassium
41991	Co-trimoxazole 80mg+400mg Dispersible tablet (Approved Prescription Services Ltd)	Sulfamethoxazole
42008	Cefalexin 250mg/5ml oral suspension (A A H Pharmaceuticals Ltd)	Cefalexin
42058	Meronem 500mg powder for solution for injection vials (AstraZeneca UK Ltd)	Meropenem trihydrate
42070	Kefadim 1g powder for solution for injection vials (Flynn Pharma Ltd)	Ceftazidime pentahydrate
42100	Ciclacillin 250mg tablets	Ciclacillin
42174	Ciprofloxacin 500mg tablets (IVAX Pharmaceuticals UK Ltd)	Ciprofloxacin hydrochloride
42211	Phenoxymethylpenicillin 250mg tablets (Almus Pharmaceuticals Ltd)	Phenoxymethylpenicillin potassium
42222	Phenoxymethylpenicillin 250mg/5ml oral solution sugar free (Generics (UK) Ltd)	Phenoxymethylpenicillin potassium
42227	Co-amoxiclav 250mg/62mg/5ml oral suspension sugar free (A A H Pharmaceuticals Ltd)	Amoxicillin trihydrate/Potassium clavulanate
42240	Amoxicillin 125mg/5ml Oral solution (Co-Pharma Ltd)	Amoxicillin trihydrate
42296	Erythromycin 250mg gastro-resistant tablets (Dr Reddy's Laboratories (UK) Ltd)	Erythromycin
42459	Cidomycin Intrathecal 5mg/1ml solution for injection ampoules (Aventis Pharma)	Gentamicin sulfate
42485	Clavulanic acid 62mg with amoxicillin 250mg/5ml oral suspension	Amoxicillin Trihydrate
42507	Ciprofloxacin 100mg tablets (A A H Pharmaceuticals Ltd)	Ciprofloxacin hydrochloride
42512	Phenoxymethylpenicillin 250mg/5ml Oral solution (Generics (UK) Ltd)	Phenoxymethylpenicillin potassium
42517	Co-trimoxazole 40mg+200mg Liquid (Celltech Pharma Europe Ltd)	Trimethoprim/Sulfamethoxazole
42545	Amoxicillin 125mg/5ml oral suspension (Almus Pharmaceuticals Ltd)	Amoxicillin trihydrate
42659	Erythromycin ethyl succinate 125mg/5ml oral suspension sugar free (Abbott Laboratories Ltd)	Erythromycin ethyl succinate
42661	Erythromycin 250mg gastro-resistant tablets (Almus Pharmaceuticals Ltd)	Erythromycin
42671	Phenoxymethylpenicillin 250mg tablets (Ranbaxy (UK) Ltd)	Phenoxymethylpenicillin potassium
42686	Rifaximin 200mg tablets	Rifaximin
42688	Vancocin 1g powder for solution for infusion vials (Flynn Pharma Ltd)	Vancomycin hydrochloride
42732	Amoxicillin 250mg/5ml oral suspension sugar free (Almus Pharmaceuticals Ltd)	Amoxicillin trihydrate
42809	Amoxicillin 250mg Capsule (C P Pharmaceuticals Ltd)	Amoxicillin trihydrate
42815	Amoxicillin 250mg/5ml Mixture (Celltech Pharma Europe Ltd)	Amoxicillin trihydrate
42822	Amoxicillin 125mg/5ml Mixture (Celltech Pharma Europe Ltd)	Amoxicillin trihydrate
42995	Penicillin G 3g/vial injection	Benzylpenicillin Sodium
43022	Phenoxymethylpenicillin 125mg/5ml oral solution sugar free (A A H Pharmaceuticals Ltd)	Phenoxymethylpenicillin potassium
43041	Dalacin C Phosphate 600mg/4ml solution for injection ampoules (Pfizer Ltd)	Clindamycin phosphate
43123	Moxifloxacin 400mg/250ml solution for infusion bottles	Moxifloxacin hydrochloride
43229	Amoxicillin 125mg/5ml Oral suspension (Sandoz Ltd)	Amoxicillin trihydrate
43262	Co-trimoxazole 240mg/5ml Oral suspension (C P Pharmaceuticals Ltd)	Trimethoprim/Sulfamethoxazole
43274	Cefotaxime 2g/vial Injection (C P Pharmaceuticals Ltd)	Cefotaxime sodium
43400	Clamelle 500mg tablets (Actavis UK Ltd)	Azithromycin
43425	Cefaclor 500mg capsules (A A H Pharmaceuticals Ltd)	Cefaclor monohydrate
43433	Cefradine 250mg capsules (Teva UK Ltd)	Cefradine
43505	Trimethoprim 200mg Tablet (Numark Management Ltd)	Trimethoprim
43509	Sulfadiazine 500mg tablets (Wockhardt UK Ltd)	Sulfadiazine
43517	Ciprofloxacin 750mg tablets (Actavis UK Ltd)	Ciprofloxacin hydrochloride
43537	Trimethoprim 200mg Tablet (Celltech Pharma Europe Ltd)	Trimethoprim
43538	Tetracycline 250mg tablets (A A H Pharmaceuticals Ltd)	Tetracycline hydrochloride
43545	Trimethoprim 100mg tablets (Actavis UK Ltd)	Trimethoprim
43546	Flucloxacillin 125mg/5ml oral solution (Actavis UK Ltd)	Flucloxacillin sodium
43548	Co-amoxiclav 125mg/31mg/5ml oral suspension sugar free (A A H Pharmaceuticals Ltd)	Amoxicillin trihydrate/Potassium clavulanate
43555	Penicillin V 250mg/5ml Oral solution (C P Pharmaceuticals Ltd)	Phenoxymethylpenicillin potassium
43557	Ciprofloxacin 500mg tablets (PLIVA Pharma Ltd)	Ciprofloxacin hydrochloride
43624	Crystapen 600mg powder for solution for injection vials (Thornton & Ross Ltd)	Benzylpenicillin sodium
43693	Phenoxymethylpenicillin 250mg/5ml oral solution sugar free (Teva UK Ltd)	Phenoxymethylpenicillin potassium
43700	Minocycline 50mg Tablet (Lagap)	Minocycline hydrochloride
43758	Phenoxymethylpenicillin 250mg tablets (Sandoz Ltd)	Phenoxymethylpenicillin potassium
43759	Penicillin VK 250mg Tablet (Lagap)	Phenoxymethylpenicillin potassium
43797	Ciprofloxacin 500mg tablets (Sandoz Ltd)	Ciprofloxacin hydrochloride
43814	Ciprofloxacin 250mg tablets (Dr Reddy's Laboratories (UK) Ltd)	Ciprofloxacin hydrochloride
43896	Tygacil 50mg powder for solution for infusion vials (Pfizer Ltd)	Tigecycline
44075	Septrin tablets (Aspen Pharma Trading Ltd)	Trimethoprim/Sulfamethoxazole
44154	Co-amoxiclav 500mg/125mg tablets (Zentiva)	Amoxicillin trihydrate/Potassium clavulanate
44241	Fectrim Dispersible tablet (DDSA Pharmaceuticals Ltd)	Sulfamethoxazole
44282	Penicillin G 6g/vial injection	Benzylpenicillin Sodium
44286	Septrin Paediatric 40mg/200mg/5ml oral suspension (Aspen Pharma Trading Ltd)	Trimethoprim/Sulfamethoxazole
44299	Cefradine 250mg capsules (Kent Pharmaceuticals Ltd)	Cefradine
44354	Phenoxymethylpenicillin 250mg/5ml oral solution sugar free (Sandoz Ltd)	Phenoxymethylpenicillin Potassium
44407	Lincocin 300mg/ml Injection (Pharmacia Ltd)	Lincomycin
44692	Penicillin VK 250mg Tablet (C P Pharmaceuticals Ltd)	Phenoxymethylpenicillin potassium
44755	Cefalexin 500mg Capsule (Berk Pharmaceuticals Ltd)	Cefalexin
44854	Amoxicillin 500mg Capsule (Lagap)	Amoxicillin trihydrate
44855	Flucloxacillin 500mg capsules (Ranbaxy (UK) Ltd)	Flucloxacillin sodium
45009	Gentamicin 75mg implant	Gentamicin sulfate
45022	Penicillin V 125mg/5ml Oral solution (Sovereign Medical Ltd)	Phenoxymethylpenicillin potassium
45221	Cefalexin 250mg/5ml oral suspension (Actavis UK Ltd)	Cefalexin
45222	Clindamycin oral liquid	Clindamycin Hydrochloride
45237	Co-fluampicil 500mg with 500mg injection	Ampicillin Trihydrate
45246	Trimethoprim 100mg tablets (Sandoz Ltd)	Trimethoprim
45252	Flucloxacillin 500mg Capsule (Co-Pharma Ltd)	Flucloxacillin sodium
45260	Metronidazole 200mg tablets (A A H Pharmaceuticals Ltd)	Metronidazole
45263	Ofloxacin 400mg tablets (A A H Pharmaceuticals Ltd)	Ofloxacin
45267	Amoxicillin 250mg Capsule (Regent Laboratories Ltd)	Amoxicillin trihydrate
45271	Tetracycline 250mg Tablet (Numark Management Ltd)	Tetracycline hydrochloride
45282	Phenoxymethylpenicillin 250mg/5ml oral solution (Sandoz Ltd)	Phenoxymethylpenicillin potassium
45285	Ciprofloxacin 500mg tablets (Teva UK Ltd)	Ciprofloxacin hydrochloride
45312	Flucloxacillin 125mg/5ml Liquid (Lagap)	Flucloxacillin magnesium
45317	Amoxicillin 250mg/5ml Oral solution (Neo Laboratories Ltd)	Amoxicillin trihydrate
45341	Ciprofloxacin 500mg Tablet (Neo Laboratories Ltd)	Ciprofloxacin hydrochloride
45527	Penicillin V 125mg/5ml Oral solution (Celltech Pharma Europe Ltd)	Phenoxymethylpenicillin potassium
45547	Pristinamycin 500mg tablets	Pristinamycin
45591	Clarie XL 500mg tablets (Teva UK Ltd)	Clarithromycin
45724	Penicillin V 250mg Tablet (Genesis Medical Ltd)	Phenoxymethylpenicillin potassium
45746	Tobravisc 3mg/ml eye drops (Alcon Laboratories (UK) Ltd)	Tobramycin
45757	Trimethoprim with sulfamethoxazole 16mg + 80mg/ml Concentrate for solution for infusion	Sulfamethoxazole
45795	Clarithromycin 125mg/5ml oral suspension (A A H Pharmaceuticals Ltd)	Clarithromycin
45870	Erythromycin ethyl succinate 125mg/5ml oral suspension sugar free (Pinewood Healthcare)	Erythromycin ethyl succinate
45898	Phenoxymethylpenicillin 125mg/5ml oral solution sugar free (Kent Pharmaceuticals Ltd)	Phenoxymethylpenicillin Potassium
46145	Penicillin V 125mg/5ml Oral solution (C P Pharmaceuticals Ltd)	Phenoxymethylpenicillin potassium
46154	Erythromycin ethyl succinate 250mg/5ml oral suspension sugar free (Abbott Laboratories Ltd)	Erythromycin ethyl succinate
46175	Ampicillin 125mg/5ml Oral suspension (Hillcross Pharmaceuticals Ltd)	Ampicillin Trihydrate
46188	Flagyl minibag plus 500mg/100ml Infusion (Baxter Healthcare Ltd)	Metronidazole
46191	Aztreonam 75mg powder and solvent for nebuliser solution vials with device	Aztreonam
46217	Crystapen 1.2g powder for solution for injection vials (Thornton & Ross Ltd)	Benzylpenicillin sodium
46424	Phenoxymethylpenicillin 250mg/5ml oral solution (Almus Pharmaceuticals Ltd)	Phenoxymethylpenicillin potassium
46488	Clarithromycin 500mg tablets (Ranbaxy (UK) Ltd)	Clarithromycin
46663	Bactrim paediatric tablets (Roche Products Ltd)	Sulfamethoxazole
46695	Azithromycin 500mg Tablet (Hillcross Pharmaceuticals Ltd)	Azithromycin
46696	Erythromycin ethyl succinate 250mg/5ml oral suspension (Sandoz Ltd)	Erythromycin ethyl succinate
46807	Doxycycline 100mg capsules (Almus Pharmaceuticals Ltd)	Doxycycline hyclate
46868	Xifaxanta 200mg tablets (Norgine Pharmaceuticals Ltd)	Rifaximin
46902	Penicillin VK 125mg/5ml Oral solution (Sandoz Ltd)	Phenoxymethylpenicillin Potassium
46915	Co-amoxiclav 250mg/125mg tablets (Zentiva)	Amoxicillin trihydrate/Potassium clavulanate
46918	Co-amoxiclav 250mg/62mg/5ml oral suspension sugar free (Sandoz Ltd)	Amoxicillin trihydrate/Potassium clavulanate
46947	Minocycline 50mg tablets (Actavis UK Ltd)	Minocycline hydrochloride
46954	Minocycline 100mg Tablet (Lagap)	Minocycline hydrochloride
46973	Cefaclor 250mg/5ml Oral suspension (Genus Pharmaceuticals Ltd)	Cefaclor monohydrate
47125	Flucloxacillin 125mg/5ml oral solution sugar free (Actavis UK Ltd)	Flucloxacillin sodium
47126	Erythromycin ethyl succinate 125mg/5ml oral suspension (Pinewood Healthcare)	Erythromycin ethyl succinate
47163	Cefalexin 250mg tablets (Arrow Generics Ltd)	Cefalexin
47184	Co-amoxiclav 500mg/100mg powder for solution for injection vials (Wockhardt UK Ltd)	Amoxicillin sodium/Potassium clavulanate
47241	Phenoxymethylpenicillin 125mg/5ml oral solution (Almus Pharmaceuticals Ltd)	Phenoxymethylpenicillin potassium
47242	Erythromycin 250mg/5ml Liquid (C P Pharmaceuticals Ltd)	Erythromycin ethyl succinate
47546	Tobi Podhaler 28mg inhalation powder capsules with device (Novartis Pharmaceuticals UK Ltd)	Tobramycin
47562	Invanz 1g powder for solution for infusion vials (Merck Sharp & Dohme Ltd)	Ertapenem sodium
47582	Clarithromycin 250mg tablets (Sandoz Ltd)	Clarithromycin
47640	Amoxicillin 500mg capsules (Almus Pharmaceuticals Ltd)	Amoxicillin trihydrate
47648	Carfecillin 500mg tablets	Carfecillin Sodium
47676	Erythromycin 500mg/5ml Liquid (C P Pharmaceuticals Ltd)	Erythromycin ethyl succinate
47747	Gentamicin Paediatric 20mg/2ml solution for injection vials (Zentiva)	Gentamicin sulfate
47750	Tobramycin 28mg inhalation powder capsules with device	Tobramycin
47785	Ciprofloxacin 400mg/200ml infusion bags	Ciprofloxacin lactate
47983	Cefuroxime 250mg tablets (A A H Pharmaceuticals Ltd)	Cefuroxime axetil
47990	Metronidazole 400mg tablets (Almus Pharmaceuticals Ltd)	Metronidazole
47993	Cefuroxime (as axetil) 500mg tablets	Cefuroxime Axetil
47995	Avelox 400mg/250ml solution for infusion bottles (Bayer Plc)	Moxifloxacin hydrochloride
48006	Amoxicillin 250mg capsules (Sandoz Ltd)	Amoxicillin trihydrate
48017	Erythoden 125mg/5ml Liquid (Stevenden Healthcare)	Erythromycin ethyl succinate
48023	Clarithromycin 500mg tablets (Actavis UK Ltd)	Clarithromycin
48025	Cefaclor 250mg/5ml oral suspension (Ranbaxy (UK) Ltd)	Cefaclor monohydrate
48038	Amoxicillin 125mg/5ml oral suspension (Kent Pharmaceuticals Ltd)	Amoxicillin trihydrate
48095	Doxycycline 50mg capsules (Actavis UK Ltd)	Doxycycline hyclate
48100	Tetracycline 250mg tablets (Teva UK Ltd)	Tetracycline hydrochloride
48101	Erythromycin ethyl succinate 125mg/5ml oral suspension sugar free (Focus Pharmaceuticals Ltd)	Erythromycin ethyl succinate
48140	Phenoxymethylpenicillin 250mg/5ml oral suspension	Phenoxymethylpenicillin Potassium
48147	Co-amoxiclav 250mg/125mg tablets (Almus Pharmaceuticals Ltd)	Amoxicillin trihydrate/Potassium clavulanate
48163	Clarithromycin 250mg tablets (Actavis UK Ltd)	Clarithromycin
48200	Grepafloxacin 400mg Tablet	Grepafloxacin
48207	Phenoxymethylpenicillin 333mg tablet	Phenoxymethylpenicillin Potassium
48353	Nitrofurantoin 25mg/5ml oral suspension sugar free	Nitrofurantoin
48598	Phenoxymethylpenicillin 125mg/5ml oral solution (Medreich Plc)	Phenoxymethylpenicillin potassium
48683	Augmentin 375mg tablets (Lexon (UK) Ltd)	Amoxicillin trihydrate/Potassium clavulanate
49015	Gentamicin 80mg/2ml solution for injection vials	Gentamicin sulfate
49048	Augmentin 375mg tablets (Waymade Healthcare Plc)	Amoxicillin trihydrate/Potassium clavulanate
49063	Augmentin 375mg tablets (DE Pharmaceuticals)	Amoxicillin trihydrate/Potassium clavulanate
49064	Phenoxymethylpenicillin 250mg tablets (Medreich Plc)	Phenoxymethylpenicillin potassium
49065	Amoxicillin 250mg/5ml oral suspension sugar free (Bristol Laboratories Ltd)	Amoxicillin trihydrate
49166	Phenoxymethylpenicillin 250mg tablets (Alliance Healthcare (Distribution) Ltd)	Phenoxymethylpenicillin potassium
49167	Phenoxymethylpenicillin 250mg tablets (Phoenix Healthcare Distribution Ltd)	Phenoxymethylpenicillin potassium
49236	Phenoxymethylpenicillin 250mg tablets (Kent Pharmaceuticals Ltd)	Phenoxymethylpenicillin potassium
49301	Erythrolar 500mg tablets (Ennogen Pharma Ltd)	Erythromycin stearate
49321	Augmentin 625mg tablets (Sigma Pharmaceuticals Plc)	Amoxicillin trihydrate/Potassium clavulanate
49349	Flucloxacillin 125mg/5ml oral solution sugar free (Kent Pharmaceuticals Ltd)
49374	Augmentin 375mg tablets (Mawdsley-Brooks & Company Ltd)	Amoxicillin trihydrate/Potassium clavulanate
49445	Ciprofloxacin 500mg tablets (Almus Pharmaceuticals Ltd)	Ciprofloxacin hydrochloride
49467	Phenoxymethylpenicillin 125mg/5ml oral solution (Alliance Healthcare (Distribution) Ltd)	Phenoxymethylpenicillin potassium
49530	Azithromycin 200mg/5ml oral suspension (Sandoz Ltd)	Azithromycin
49531	Metronidazole 200mg tablets (Milpharm Ltd)	Metronidazole
49564	Gentamicin 80mg/2ml solution for injection ampoules	Gentamicin sulfate
49590	Amoxil 500mg capsules (Lexon (UK) Ltd)	Amoxicillin trihydrate
49592	Trimethoprim 100mg tablets (Phoenix Healthcare Distribution Ltd)	Trimethoprim
49610	Co-amoxiclav 500mg/125mg tablets (Medreich Plc)	Amoxicillin trihydrate/Potassium clavulanate
49656	Augmentin 625mg tablets (Lexon (UK) Ltd)	Amoxicillin trihydrate/Potassium clavulanate
49683	Augmentin 625mg tablets (Waymade Healthcare Plc)	Amoxicillin trihydrate/Potassium clavulanate
49724	Tazocin 4.5g powder for solution for injection vials (Pfizer Ltd)	Piperacillin sodium/Tazobactam sodium
49737	Doxycycline 100mg capsules (Alliance Healthcare (Distribution) Ltd)	Doxycycline hyclate
49807	Phenoxymethylpenicillin 250mg tablets (Bristol Laboratories Ltd)	Phenoxymethylpenicillin potassium
49832	Phenoxymethylpenicillin 125mg/5ml oral solution sugar free (Phoenix Healthcare Distribution Ltd)	Phenoxymethylpenicillin potassium
49839	Ciproxin 500mg tablets (Waymade Healthcare Plc)	Ciprofloxacin hydrochloride
49939	Clarithromycin 500mg tablets (Alliance Healthcare (Distribution) Ltd)	Clarithromycin
49952	Erythromycin 250mg gastro-resistant capsules (Phoenix Healthcare Distribution Ltd)	Erythromycin
49978	Erythromycin ethyl succinate 125mg/5ml oral suspension (Focus Pharmaceuticals Ltd)	Erythromycin ethyl succinate
50001	Phenoxymethylpenicillin 250mg/5ml oral solution (Crescent Pharma Ltd)	Phenoxymethylpenicillin potassium
50002	Amoxicillin 125mg/5ml oral suspension (Bristol Laboratories Ltd)	Amoxicillin trihydrate
50055	Ciprofloxacin 500mg tablets (DE Pharmaceuticals)	Ciprofloxacin hydrochloride
50120	Trimethoprim 200mg tablets (Accord Healthcare Ltd)	Trimethoprim
50205	Erythrolar 250mg tablets (Ennogen Pharma Ltd)	Erythromycin stearate
50223	Erythrocin 500 tablets (Stephar (U.K.) Ltd)	Erythromycin stearate
50234	Metronidazole 100mg/5ml oral suspension	Metronidazole benzoate
50239	Paromomycin 125mg/5ml oral solution
50279	Augmentin 625mg tablets (DE Pharmaceuticals)	Amoxicillin trihydrate/Potassium clavulanate
50313	Cidomycin Adult Injectable 80mg/2ml solution for injection ampoules (Sanofi)	Gentamicin sulfate
50341	Co-amoxiclav 500mg/125mg tablets (Alliance Healthcare (Distribution) Ltd)	Amoxicillin trihydrate/Potassium clavulanate
50420	Chloromycetin 125mg/ml Oral suspension (Parke-davis Research Laboratories)	Chloramphenicol
50446	Co-amoxiclav 250mg/125mg tablets (Phoenix Healthcare Distribution Ltd)	Amoxicillin trihydrate/Potassium clavulanate
50580	Erythromycin 250mg gastro-resistant capsules (Actavis UK Ltd)	Erythromycin
50595	Augmentin 125/31 SF oral suspension (Mawdsley-Brooks & Company Ltd)	Amoxicillin trihydrate/Potassium clavulanate
50601	Ciprofloxacin 250mg tablets (Accord Healthcare Ltd)	Ciprofloxacin hydrochloride
50609	Phenoxymethylpenicillin 250mg/5ml oral solution sugar free (Phoenix Healthcare Distribution Ltd)	Phenoxymethylpenicillin potassium
50693	Erythrocin 500 tablets (Sigma Pharmaceuticals Plc)	Erythromycin stearate
50694	Erythromycin 250mg gastro-resistant capsules (Alliance Healthcare (Distribution) Ltd)	Erythromycin
50729	Flucloxacillin 250mg/5ml oral solution (DE Pharmaceuticals)	Flucloxacillin sodium
50742	Co-amoxiclav 500mg/125mg tablets (Actavis UK Ltd)	Amoxicillin trihydrate/Potassium clavulanate
50765	Demeclocycline 300mg/5ml oral solution
50778	Clindamycin 150mg/5ml oral solution	Clindamycin hydrochloride
50779	Clindamycin 75mg/5ml oral solution	Clindamycin hydrochloride
50797	Trimethoprim 200mg tablets (Alliance Healthcare (Distribution) Ltd)	Trimethoprim
50808	Metronidazole 200mg tablets (Alliance Healthcare (Distribution) Ltd)	Metronidazole
50820	Flucloxacillin 500mg capsules (Medreich Plc)	Flucloxacillin sodium
50946	Clarithromycin 250mg tablets (Sigma Pharmaceuticals Plc)	Clarithromycin
50948	Erythromycin ethyl succinate 125mg/5ml oral suspension (Phoenix Healthcare Distribution Ltd)	Erythromycin ethyl succinate
51037	Flucloxacillin 250mg capsules (Alliance Healthcare (Distribution) Ltd)	Flucloxacillin sodium
51038	Phenoxymethylpenicillin 125mg/5ml oral solution sugar free (Bristol Laboratories Ltd)	Phenoxymethylpenicillin potassium
51154	Clarithromycin 250mg tablets (Kent Pharmaceuticals Ltd)	Clarithromycin
51164	Augmentin 125/31 SF oral suspension (Waymade Healthcare Plc)	Amoxicillin trihydrate/Potassium clavulanate
51194	Augmentin-Duo 400/57 oral suspension (Sigma Pharmaceuticals Plc)	Amoxicillin trihydrate/Potassium clavulanate
51225	Cidomycin Adult Injectable 80mg/2ml solution for injection vials (Sanofi)	Gentamicin sulfate
51262	Flucloxacillin 125mg/5ml oral solution (Alliance Healthcare (Distribution) Ltd)	Flucloxacillin sodium
51382	Amoxicillin 250mg/5ml oral suspension (Phoenix Healthcare Distribution Ltd)	Amoxicillin trihydrate
51426	Clarithromycin 500mg tablets (Accord Healthcare Ltd)	Clarithromycin
51432	Phenoxymethylpenicillin 125mg/5ml oral solution (Sigma Pharmaceuticals Plc)	Phenoxymethylpenicillin potassium
51436	Amoxil 500mg capsules (Mawdsley-Brooks & Company Ltd)	Amoxicillin trihydrate
51437	Phenoxymethylpenicillin 125mg/5ml oral solution sugar free (Alliance Healthcare (Distribution) Ltd)	Phenoxymethylpenicillin potassium
51510	Trimethoprim 200mg tablets (Bristol Laboratories Ltd)	Trimethoprim
51525	Rifaximin 550mg tablets	Rifaximin
51536	Amoxicillin 250mg capsules (Milpharm Ltd)	Amoxicillin trihydrate
51537	Ciprofloxacin 250mg tablets (Alliance Healthcare (Distribution) Ltd)	Ciprofloxacin hydrochloride
51623	Co-amoxiclav 250mg/125mg tablets (Alliance Healthcare (Distribution) Ltd)	Amoxicillin trihydrate/Potassium clavulanate
51637	Co-amoxiclav 400mg/57mg/5ml oral suspension sugar free (A A H Pharmaceuticals Ltd)	Amoxicillin trihydrate/Potassium clavulanate
51678	Co-amoxiclav 250mg/62mg/5ml oral suspension sugar free (Almus Pharmaceuticals Ltd)	Amoxicillin trihydrate/Potassium clavulanate
51725	Trimethoprim 20mg/5ml oral suspension
51726	Nitrofurantoin 40mg/5ml oral suspension	Nitrofurantoin
51800	Tobramycin 40mg/1ml solution for injection vials	Tobramycin sulfate
51830	Flucloxacillin 250mg/5ml oral solution sugar free (Actavis UK Ltd)	Flucloxacillin sodium
51831	Clarithromycin 125mg/5ml oral suspension (Phoenix Healthcare Distribution Ltd)	Clarithromycin
51900	Tobramycin 80mg/2ml solution for injection vials	Tobramycin sulfate
51910	Metronidazole 200mg tablets (Crescent Pharma Ltd)	Metronidazole
51959	Nitrofurantoin 50mg tablets (Alliance Healthcare (Distribution) Ltd)	Nitrofurantoin
51984	Erythrocin 500 tablets (Mawdsley-Brooks & Company Ltd)	Erythromycin stearate
52029	Zithromax 250mg capsules (Mawdsley-Brooks & Company Ltd)	Azithromycin dihydrate
52058	Amoxicillin 500mg capsules (Medreich Plc)	Amoxicillin trihydrate
52099	Ciprofloxacin 750mg tablets (Bristol Laboratories Ltd)	Ciprofloxacin hydrochloride
52122	Amoxicillin 125mg/5ml oral suspension sugar free (Bristol Laboratories Ltd)	Amoxicillin trihydrate
52158	Clarithromycin 250mg tablets (Alliance Healthcare (Distribution) Ltd)	Clarithromycin
52177	Ciproxin 500mg tablets (Sigma Pharmaceuticals Plc)	Ciprofloxacin hydrochloride
52179	Cefadroxil 500mg capsules (Phoenix Healthcare Distribution Ltd)	Cefadroxil monohydrate
52198	Co-trimoxazole 80mg/400mg tablets (Sigma Pharmaceuticals Plc)	Trimethoprim/Sulfamethoxazole
52207	Augmentin 625mg tablets (Mawdsley-Brooks & Company Ltd)	Amoxicillin trihydrate/Potassium clavulanate
52281	Flucloxacillin 500mg capsules (Milpharm Ltd)	Flucloxacillin sodium
52282	Cefalexin 250mg capsules (Milpharm Ltd)	Cefalexin
52283	Cefalexin 250mg capsules (Arrow Generics Ltd)	Cefalexin
52309	Ciprofloxacin 100mg tablets (Sigma Pharmaceuticals Plc)	Ciprofloxacin hydrochloride
52337	Gentamicin 28mg implant	Gentamicin sulfate
52340	Cloxacillin 30mg with Ampicillin 60mg/0.6ml suspension	Cloxacillin
52353	Ciproxin 250mg tablets (DE Pharmaceuticals)	Ciprofloxacin hydrochloride
52374	Flucloxacillin 500mg capsules (Almus Pharmaceuticals Ltd)	Flucloxacillin sodium
52411	Klaricid 250mg tablets (Necessity Supplies Ltd)	Clarithromycin
52428	Erythromycin 250mg gastro-resistant tablets (Phoenix Healthcare Distribution Ltd)	Erythromycin
52458	Gentamicin Oral solution	Gentamicin Sulphate
52481	Metronidazole 400mg tablets (Kent Pharmaceuticals Ltd)	Metronidazole
52501	Ciprofloxacin 500mg tablets (Accord Healthcare Ltd)	Ciprofloxacin hydrochloride
52502	Fidaxomicin 200mg tablets	Fidaxomicin
52549	Flucloxacillin 250mg/5ml oral solution (Phoenix Healthcare Distribution Ltd)	Flucloxacillin sodium
52616	Ciprofloxacin 500mg tablets (Arrow Generics Ltd)	Ciprofloxacin hydrochloride
52636	Metronidazole 200mg tablets (Kent Pharmaceuticals Ltd)	Metronidazole
52666	Augmentin 250/62 SF oral suspension (Sigma Pharmaceuticals Plc)	Amoxicillin trihydrate/Potassium clavulanate
52669	Trimethoprim 200mg/5ml oral solution
52685	Amoxicillin 125mg/5ml oral suspension (Phoenix Healthcare Distribution Ltd)	Amoxicillin trihydrate
52719	Clarithromycin 250mg tablets (Apotex UK Ltd)	Clarithromycin
52738	Phenoxymethylpenicillin 250mg/5ml oral solution sugar free (Bristol Laboratories Ltd)
52771	Amoxicillin 500mg capsules (Bristol Laboratories Ltd)	Amoxicillin trihydrate
52807	Ciproxin 500mg tablets (Mawdsley-Brooks & Company Ltd)	Ciprofloxacin hydrochloride
52820	Amoxicillin 500mg capsules (Alliance Healthcare (Distribution) Ltd)	Amoxicillin trihydrate
52851	Cefalexin 500mg capsules (Alliance Healthcare (Distribution) Ltd)	Cefalexin
52857	Amoxicillin 125mg/5ml oral suspension sugar free (Phoenix Healthcare Distribution Ltd)	Amoxicillin trihydrate
52860	Erythromycin ethyl succinate 250mg/5ml oral suspension sugar free (Alliance Healthcare (Distribution) Ltd)	Erythromycin ethyl succinate
52906	Erythromycin 250mg gastro-resistant tablets (Alliance Healthcare (Distribution) Ltd)	Erythromycin
52945	Ciprofloxacin 200mg/100ml solution for infusion vials
52952	Erythromycin 250mg gastro-resistant tablets (Co-Pharma Ltd)	Erythromycin
52967	Vibramycin-D 100mg dispersible tablets (Stephar (U.K.) Ltd)	Doxycycline monohydrate
52990	Vancomycin 125mg/5ml oral suspension	Vancomycin hydrochloride
53004	Erythrocin 500 tablets (Necessity Supplies Ltd)	Erythromycin stearate
53078	Amoxicillin 125mg/5ml oral suspension sugar free (Alliance Healthcare (Distribution) Ltd)	Amoxicillin trihydrate
53086	Clarithromycin 250mg tablets (DE Pharmaceuticals)	Clarithromycin
53088	Ciprofloxacin 500mg tablets (Dr Reddy's Laboratories (UK) Ltd)	Ciprofloxacin hydrochloride
53094	Nitrofurantoin 50mg tablets (A A H Pharmaceuticals Ltd)	Nitrofurantoin
53109	Clarithromycin 500mg tablets (Somex Pharma)	Clarithromycin
53135	Vibramycin-D 100mg dispersible tablets (Waymade Healthcare Plc)	Doxycycline monohydrate
53144	Clarithromycin 250mg tablets (Wockhardt UK Ltd)	Clarithromycin
53153	Clarithromycin 250mg tablets (Phoenix Healthcare Distribution Ltd)	Clarithromycin
53168	Clarithromycin 125mg/5ml oral suspension (Sandoz Ltd)	Clarithromycin
53171	Nitrofurantoin 50mg tablets (Dr Reddy's Laboratories (UK) Ltd)	Nitrofurantoin
53179	Clarithromycin 250mg/5ml oral suspension (Sandoz Ltd)	Clarithromycin
53270	Chloramphenicol intrathecal (huddersfield royal infirmary)	Chloramphenicol
53275	Trimethoprim 50mg/5ml oral suspension sugar free (Alliance Healthcare (Distribution) Ltd)	Trimethoprim
53276	Trimethoprim 50mg/5ml oral suspension sugar free (Kent Pharmaceuticals Ltd)	Trimethoprim
53284	Trimethoprim 50mg/5ml oral suspension sugar free (Sigma Pharmaceuticals Plc)	Trimethoprim
53310	Doxycycline 100mg capsules (Sigma Pharmaceuticals Plc)	Doxycycline hyclate
53329	Phenoxymethylpenicillin 125mg/5ml oral solution (Crescent Pharma Ltd)	Phenoxymethylpenicillin potassium
53398	Clarithromycin 500mg powder for concentrate for solution for infusion vials (Mercury Pharma Group Ltd)	Clarithromycin
53449	Erythrocin 500 tablets (Lexon (UK) Ltd)	Erythromycin stearate
53467	Phenoxymethylpenicillin 250mg/5ml oral solution (Sigma Pharmaceuticals Plc)	Phenoxymethylpenicillin potassium
53519	Ciproxin 250mg tablets (Lexon (UK) Ltd)	Ciprofloxacin hydrochloride
53599	Trimethoprim 200mg tablets (Phoenix Healthcare Distribution Ltd)	Trimethoprim
53609	Co-amoxiclav 500mg/125mg tablets (APC Pharmaceuticals & Chemicals (Europe) Ltd)	Amoxicillin trihydrate/Potassium clavulanate
53627	Amoxicillin 500mg capsules (Accord Healthcare Ltd)	Amoxicillin trihydrate
53638	Nitrofurantoin 100mg tablets (Teva UK Ltd)	Nitrofurantoin
53641	Ciprofloxacin 500mg tablets (Co-Pharma Ltd)	Ciprofloxacin hydrochloride
53652	Phenoxymethylpenicillin 250mg/5ml oral solution (Alliance Healthcare (Distribution) Ltd)	Phenoxymethylpenicillin potassium
53659	Nitrofurantoin 25mg/5ml oral suspension	Nitrofurantoin
53673	Levofloxacin 500mg/100ml infusion bags
53682	Penicillin G 12mg/vial intrathecal injection	Benzylpenicillin Sodium
53688	Clarithromycin 250mg tablets (Ranbaxy (UK) Ltd)	Clarithromycin
53703	Clarithromycin 500mg tablets (Kent Pharmaceuticals Ltd)	Clarithromycin
53715	Clarithromycin 500mg tablets (Almus Pharmaceuticals Ltd)	Clarithromycin
53720	Trimethoprim 100mg tablets (Almus Pharmaceuticals Ltd)	Trimethoprim
53776	Clarithromycin 500mg tablets (DE Pharmaceuticals)	Clarithromycin
53828	Trimethoprim 50mg/5ml oral suspension sugar free (Actavis UK Ltd)	Trimethoprim
53850	Azithromycin 200mg/5ml oral suspension (A A H Pharmaceuticals Ltd)	Azithromycin
53851	Flucloxacillin 250mg powder for solution for injection vials (Wockhardt UK Ltd)	Flucloxacillin sodium
53875	Clarithromycin 500mg tablets (Tillomed Laboratories Ltd)	Clarithromycin
53876	Phenoxymethylpenicillin 250mg/5ml oral solution sugar free (Alliance Healthcare (Distribution) Ltd)	Phenoxymethylpenicillin potassium
53878	Ciprofloxacin 500mg tablets (Ranbaxy (UK) Ltd)	Ciprofloxacin hydrochloride
53884	Vancomycin 500mg powder for concentrate for solution for infusion vials (Hospira UK Ltd)	Vancomycin hydrochloride
53888	Phenoxymethylpenicillin 666mg tablet	Phenoxymethylpenicillin Potassium
53924	Amoxicillin 250mg/5ml oral suspension (Sigma Pharmaceuticals Plc)	Amoxicillin trihydrate
53942	Amoxicillin 125mg / Clavulanic acid 62.5mg/5ml oral suspension	Amoxicillin Trihydrate
53945	Cefalexin 125mg/5ml oral suspension (Alliance Healthcare (Distribution) Ltd)	Cefalexin
53946	Sulfadiazine 500mg tablets (Alliance Healthcare (Distribution) Ltd)	Sulfadiazine
53959	Metronidazole 200mg tablets (Phoenix Healthcare Distribution Ltd)	Metronidazole
53973	Doxycycline 50mg capsules (Alliance Healthcare (Distribution) Ltd)	Doxycycline hyclate
53986	Erythromycin 250mg gastro-resistant tablets (Medreich Plc)	Erythromycin
53996	Co-amoxiclav 500mg/125mg tablets (Aurobindo Pharma Ltd)	Amoxicillin trihydrate/Potassium clavulanate
54052	Co-amoxiclav 125mg/31mg/5ml oral suspension (A A H Pharmaceuticals Ltd)	Amoxicillin trihydrate/Potassium clavulanate
54098	Erythroped A 500mg tablets (Lexon (UK) Ltd)	Erythromycin ethyl succinate
54152	Acnamino MR 100mg capsules (Almus Pharmaceuticals Ltd)	Minocycline hydrochloride
54166	Sulfadiazine oral solution	Sulfadiazine
54185	Amoxicillin 250mg capsules (Wockhardt UK Ltd)	Amoxicillin trihydrate
54208	Clarithromycin 250mg/5ml oral suspension (Sigma Pharmaceuticals Plc)	Clarithromycin
54214	Tetracycline 250mg tablets (Alliance Healthcare (Distribution) Ltd)	Tetracycline hydrochloride
54222	Amoxicillin 250mg/5ml oral suspension sugar free (Alliance Healthcare (Distribution) Ltd)	Amoxicillin trihydrate
54241	Clarithromycin 250mg/5ml oral suspension (A A H Pharmaceuticals Ltd)	Clarithromycin
54262	Metronidazole 400mg tablets (Crescent Pharma Ltd)	Metronidazole
54269	Clarithromycin 250mg tablets (Somex Pharma)	Clarithromycin
54270	Phenoxymethylpenicillin 125mg/5ml oral solution (Ennogen Healthcare Ltd)	Phenoxymethylpenicillin potassium
54271	Amoxicillin 250mg capsules (Mawdsley-Brooks & Company Ltd)	Amoxicillin trihydrate
54302	Ciprofloxacin 250mg tablets (Medreich Plc)	Ciprofloxacin hydrochloride
54310	Phenoxymethylpenicillin 125mg/5ml oral solution (Bristol Laboratories Ltd)	Phenoxymethylpenicillin potassium
54324	Co-amoxiclav 125mg/31mg/5ml oral suspension sugar free (Actavis UK Ltd)	Amoxicillin trihydrate/Potassium clavulanate
54325	Nitrofurantoin 50mg tablets (Phoenix Healthcare Distribution Ltd)	Nitrofurantoin
54393	Ciprofloxacin 250mg tablets (Arrow Generics Ltd)	Ciprofloxacin hydrochloride
54447	Clindamycin 300mg capsules	Clindamycin hydrochloride
54452	Co-amoxiclav 125mg/31mg/5ml oral suspension sugar free (Alliance Healthcare (Distribution) Ltd)	Amoxicillin trihydrate/Potassium clavulanate
54455	Crystapen 6g/vial Injection (Glaxo Laboratories Ltd)	Benzylpenicillin Sodium
54471	Ampicillin 250mg capsules (Kent Pharmaceuticals Ltd)	Ampicillin
54472	Clarithromycin 250mg tablets (Accord Healthcare Ltd)	Clarithromycin
54491	Amoxicillin 250mg capsules (Bristol Laboratories Ltd)	Amoxicillin trihydrate
54529	Clarithromycin 500mg Modified-release tablet (Hillcross Pharmaceuticals Ltd)	Clarithromycin
54552	Phenoxymethylpenicillin 250mg/5ml oral solution (Bristol Laboratories Ltd)	Phenoxymethylpenicillin potassium
54555	Ciprofloxacin 100mg tablets (DE Pharmaceuticals)	Ciprofloxacin hydrochloride
54591	Co-amoxiclav 500mg/125mg tablets (Phoenix Healthcare Distribution Ltd)	Amoxicillin trihydrate/Potassium clavulanate
54663	Ciproxin Infusion 200mg/100ml solution for infusion bottles (Bayer Plc)	Ciprofloxacin lactate
54674	Ciprofloxacin 100mg tablets (Phoenix Healthcare Distribution Ltd)	Ciprofloxacin hydrochloride
54701	Ciprofloxacin 250mg tablets (Bristol Laboratories Ltd)	Ciprofloxacin hydrochloride
54708	Co-amoxiclav 250mg/62mg/5ml oral suspension (A A H Pharmaceuticals Ltd)	Amoxicillin trihydrate/Potassium clavulanate
54725	Amoxicillin 500mg capsules (Milpharm Ltd)	Amoxicillin trihydrate
54727	Phenoxymethylpenicillin 250mg/5ml oral solution (Ennogen Healthcare Ltd)	Phenoxymethylpenicillin potassium
54732	Co-amoxiclav 125mg/31mg/5ml oral suspension (Generics (UK) Ltd)	Amoxicillin trihydrate/Potassium clavulanate
54780	Co-amoxiclav 250mg/62mg/5ml oral suspension (Generics (UK) Ltd)	Amoxicillin trihydrate/Potassium clavulanate
54796	Amoxicillin 250mg capsules (Boston Healthcare Ltd)	Amoxicillin trihydrate
54808	Co-amoxiclav 125mg/31mg/5ml oral suspension sugar free (Almus Pharmaceuticals Ltd)	Amoxicillin trihydrate/Potassium clavulanate
54821	Phenoxymethylpenicillin 250mg/5ml oral solution sugar free (Cubic Pharmaceuticals Ltd)
54864	Cefalexin 250mg capsules (Alliance Healthcare (Distribution) Ltd)	Cefalexin
54882	Clarithromycin 250mg tablets (Almus Pharmaceuticals Ltd)	Clarithromycin
54897	Clarithromycin 250mg tablets (Tillomed Laboratories Ltd)	Clarithromycin
54903	Clarithromycin 125mg/5ml oral suspension (Alliance Healthcare (Distribution) Ltd)	Clarithromycin
54907	Cloxacillin 250mg with Ampicillin 250mg injection	Cloxacillin
54914	Co-trimoxazole 80mg/400mg tablets (Kent Pharmaceuticals Ltd)	Trimethoprim/Sulfamethoxazole
54953	Clarithromycin 500mg powder for concentrate for solution for infusion vials (Martindale Pharmaceuticals Ltd)	Clarithromycin
54955	Cefalexin 500mg capsules (Milpharm Ltd)	Cefalexin
54970	Gentamicin 225mg implant	Gentamicin sulfate
54993	Ciprofloxacin 400mg/200ml solution for infusion vials	Ciprofloxacin lactate
55018	Amoxicillin 250mg/5ml oral suspension (Bristol Laboratories Ltd)	Amoxicillin trihydrate
55047	Amoxicillin 125mg/5ml oral suspension (Sandoz Ltd)	Amoxicillin trihydrate
55112	Fosfomycin 500mg capsules
55121	Sulfadiazine 500mg tablets (A A H Pharmaceuticals Ltd)	Sulfadiazine
55133	Erythromycin 250mg gastro-resistant capsules (Kent Pharmaceuticals Ltd)	Erythromycin
55148	Clarithromycin 250mg/5ml oral suspension (Alliance Healthcare (Distribution) Ltd)	Clarithromycin
55204	Aztreonam 75mg powder and solvent for nebuliser solution vials	Aztreonam lysine
55211	Cefaclor 500mg capsules (Kent Pharmaceuticals Ltd)	Cefaclor monohydrate
55300	Erythromycin 500mg Tablet (Teva UK Ltd)	Erythromycin
55311	Phenoxymethylpenicillin 250mg tablets (Waymade Healthcare Plc)	Phenoxymethylpenicillin potassium
55312	Co-amoxiclav 250mg/125mg tablets (Waymade Healthcare Plc)	Amoxicillin trihydrate/Potassium clavulanate
55394	Amoxicillin 500mg capsules (Wockhardt UK Ltd)	Amoxicillin trihydrate
55397	Erythromycin 250mg gastro-resistant capsules (Waymade Healthcare Plc)	Erythromycin
55428	Clarithromycin 250mg/5ml oral suspension (Waymade Healthcare Plc)	Clarithromycin
55438	Flucloxacillin 250mg/5ml oral solution sugar free (Kent Pharmaceuticals Ltd)	Flucloxacillin sodium
55483	Erythromycin 250mg gastro-resistant tablets (Milpharm Ltd)	Erythromycin
55499	Amoxicillin 250mg/5ml oral suspension (Ranbaxy (UK) Ltd)	Amoxicillin trihydrate
55519	Doxycycline 100mg capsules (Waymade Healthcare Plc)	Doxycycline hyclate
55527	Amoxicillin 500mg capsules (Boston Healthcare Ltd)	Amoxicillin trihydrate
55589	Erythromycin ethyl succinate 125mg/5ml oral suspension sugar free (Alliance Healthcare (Distribution) Ltd)	Erythromycin ethyl succinate
55626	Amoxicillin 125mg/5ml oral suspension sugar free (Waymade Healthcare Plc)	Amoxicillin trihydrate
55666	Metronidazole 400mg tablets (Alliance Healthcare (Distribution) Ltd)	Metronidazole
55708	Levofloxacin 250mg tablets (Actavis UK Ltd)	Levofloxacin hemihydrate
55754	Flucloxacillin 125mg/5ml oral solution (Waymade Healthcare Plc)	Flucloxacillin sodium
55799	Flucloxacillin 500mg capsules (Sigma Pharmaceuticals Plc)	Flucloxacillin sodium
55827	Chloramphenicol 250mg capsules (A A H Pharmaceuticals Ltd)	Chloramphenicol
55829	Benzylpenicillin 12mg/vial intrathecal injection	Benzylpenicillin Sodium
55840	Gentamicin 80mg/2ml Injection (Hospira UK Ltd)	Gentamicin Sulphate
55846	Ampicillin 125mg/5ml Liquid (C P Pharmaceuticals Ltd)	Ampicillin
55877	Ceftazidime 2g powder for solution for injection vials (Genus Pharmaceuticals Ltd)	Ceftazidime pentahydrate
55895	Ceftriaxone 1g powder for solution for injection vials (PLIVA Pharma Ltd)	Ceftriaxone sodium
55897	Ceftazidime 1g powder for solution for injection vials (Generics (UK) Ltd)	Ceftazidime pentahydrate
55917	Ciprofloxacin 500mg tablets (Medreich Plc)	Ciprofloxacin hydrochloride
55986	Trimethoprim 200mg/5ml oral suspension	Trimethoprim
56012	Levofloxacin 250mg tablets (Dr Reddy's Laboratories (UK) Ltd)	Levofloxacin hemihydrate
56027	Flucloxacillin 250mg capsules (Sigma Pharmaceuticals Plc)	Flucloxacillin sodium
56044	Tetracycline 125mg/5ml oral solution	Tetracycline hydrochloride
56049	Metronidazole 200mg/5ml oral suspension (Alliance Healthcare (Distribution) Ltd)	Metronidazole benzoate
56075	Levofloxacin 500mg/100ml solution for infusion vials	Levofloxacin hemihydrate
56142	Phenoxymethylpenicillin 125mg/5ml oral solution sugar free (Waymade Healthcare Plc)	Phenoxymethylpenicillin potassium
56181	Tetracycline 250mg Tablet (Celltech Pharma Europe Ltd)	Tetracycline hydrochloride
56189	Flucloxacillin 250mg/5ml oral solution sugar free (A A H Pharmaceuticals Ltd)	Flucloxacillin sodium
56198	Vibramycin-D 100mg dispersible tablets (Mawdsley-Brooks & Company Ltd)	Doxycycline monohydrate
56203	Erythroped A 500mg tablets (Sigma Pharmaceuticals Plc)	Erythromycin ethyl succinate
56223	Amoxicillin 250mg/5ml oral suspension (Sandoz Ltd)	Amoxicillin trihydrate
56246	Phenoxymethylpenicillin 250mg/5ml oral solution sugar free (Waymade Healthcare Plc)
56250	Cefadroxil 500mg capsules (Sandoz Ltd)	Cefadroxil monohydrate
56251	Phenoxymethylpenicillin 125mg/5ml oral solution sugar free (Cubic Pharmaceuticals Ltd)
56259	Trimethoprim 100mg tablets (Sigma Pharmaceuticals Plc)	Trimethoprim
56267	Trimethoprim 100mg tablets (Bristol Laboratories Ltd)	Trimethoprim
56381	Ciprofloxacin 250mg tablets (Co-Pharma Ltd)	Ciprofloxacin hydrochloride
56384	Flucloxacillin 500mg capsules (Bristol Laboratories Ltd)	Flucloxacillin sodium
56439	Ciprofloxacin 200mg/100ml solution for infusion vials (A A H Pharmaceuticals Ltd)
56444	Ceftriaxone 250mg powder for solution for injection vials (A A H Pharmaceuticals Ltd)	Ceftriaxone sodium
56448	Metronidazole 500mg/100ml infusion 100ml Macoflex bags (Maco Pharma (UK) Ltd)	Metronidazole
56561	Amoxicillin 125mg/5ml oral suspension (Waymade Healthcare Plc)	Amoxicillin trihydrate
56578	Co-amoxiclav 250mg/62mg/5ml oral suspension sugar free (Waymade Healthcare Plc)	Amoxicillin trihydrate/Potassium clavulanate
56591	Augmentin-Duo 400/57 oral suspension (Lexon (UK) Ltd)	Amoxicillin trihydrate/Potassium clavulanate
56610	Cefaclor 125mg/5ml oral suspension sugar free (Phoenix Healthcare Distribution Ltd)	Cefaclor monohydrate
56621	Nitrofurantoin 25mg/5ml oral solution	Nitrofurantoin
56669	Gentamicin 80mg/2ml solution for injection vials (Hospira UK Ltd)	Gentamicin sulfate
56700	Amoxil 500mg capsules (Necessity Supplies Ltd)	Amoxicillin trihydrate
56717	Flucloxacillin 500mg powder for solution for injection vials (A A H Pharmaceuticals Ltd)	Flucloxacillin sodium
56789	Ciprofloxacin 500mg tablets (APC Pharmaceuticals & Chemicals (Europe) Ltd)	Ciprofloxacin hydrochloride
56856	Ciprofloxacin 750mg tablets (Ranbaxy (UK) Ltd)	Ciprofloxacin hydrochloride
56869	Flucloxacillin 125mg/5ml oral solution (Crescent Pharma Ltd)	Flucloxacillin sodium
56884	Co-amoxiclav 125mg/31mg/5ml oral suspension sugar free (Phoenix Healthcare Distribution Ltd)	Amoxicillin trihydrate/Potassium clavulanate
56942	Phenoxymethylpenicillin 250mg tablets (The Boots Company Plc)	Phenoxymethylpenicillin potassium
57080	Trimethoprim 100mg tablets (Waymade Healthcare Plc)	Trimethoprim
57081	Co-amoxiclav 500mg/125mg tablets (Waymade Healthcare Plc)	Amoxicillin trihydrate/Potassium clavulanate
57106	Flucloxacillin 250mg capsules (Medreich Plc)	Flucloxacillin sodium
57116	Trimethoprim 50mg/5ml oral suspension sugar free (Waymade Healthcare Plc)	Trimethoprim
57118	Ciprofloxacin 250mg tablets (Kent Pharmaceuticals Ltd)	Ciprofloxacin hydrochloride
57159	Metronidazole 200mg/5ml oral suspension (Zentiva)	Metronidazole benzoate
57178	Amoxicillin 3g oral powder sachets sugar free (Mawdsley-Brooks & Company Ltd)	Amoxicillin trihydrate
57216	Metronidazole 400mg tablets (Milpharm Ltd)	Metronidazole
57248	Nitrofurantoin 5mg/5ml oral suspension
57267	Clarithromycin 125mg/5ml oral suspension (Waymade Healthcare Plc)	Clarithromycin
57292	Flucloxacillin 250mg/5ml oral solution sugar free (Waymade Healthcare Plc)
57331	Flucloxacillin 250mg powder for solution for injection vials (A A H Pharmaceuticals Ltd)	Flucloxacillin sodium
57415	Flucloxacillin 125mg/5ml oral solution (Phoenix Healthcare Distribution Ltd)	Flucloxacillin sodium
[truncated: 177 more rows]
